# Supplementary material for: Bis{4-[(4H-1,2,4-triazol-4-yl)iminomethyl]pyridinium} diaquapentanitratocerate(III)
Source: Acta Crystallogr Sect E Struct Rep Online. 2008 Dec 24;65(Pt 1):m124. doi: 10.1107/S1600536808043109 (PMC2968024; doi:10.1107/S1600536808043109)
Supplement: Supplementary file 1 [file e-65-0m124-sup1.cif]

##############################################################################
###                                                                        ###
###        Electronic paper (Acta Crystallographica Section E)             ###
###                                                                        ###
##############################################################################
#                                                                            #
# This CIF contains the data in a paper accepted for publication in Acta     #
# Crystallographica Section E. It conforms to the requirements of Notes      #
# for Authors for Section E, and has been peer reviewed under the auspices   #
# of the IUCr Commission on Journals.                                        #
#                                                                            #
# Full details of the Crystallographic Information File format               #
# are given in the paper "The Crystallographic Information File (CIF):       #
# a New Standard Archive File for Crystallography" by S. R. Hall, F. H.      #
# Allen and I. D. Brown [Acta Cryst. (1991), A47, 655-685].                  #
#                                                                            #
# The current version of the core CIF dictionary is obtainable from          #
# ftp://ftp.iucr.org/pub/cif_core.dic. The current version number is 2.4.    #
#                                                                            #
# Software is freely available for graphical display of the structure(s) in  #
# this CIF.  For information consult the CIF home page http://www.iucr.org/  #
# cif/home.html                                                              #
#                                                                            #
# This file may be used for bona fide research purposes within the           #
# scientific community so long as proper attribution is given to the journal # 
# article from which it was obtained.                                        #
#                                                                            #
##############################################################################
                                             
data_I
_audit_creation_method     'from SHELXL97 CIF and IUCr SHELXL97-template'
_journal_date_recd_electronic     2008-09-20
_journal_date_accepted     2008-12-18
_journal_name_full     'Acta Crystallographica, Section E'
_journal_year     2009
_journal_volume     65
_journal_issue      1
_journal_page_first     m124
_journal_page_last     m124
_journal_paper_category     QM
_journal_coeditor_code     WK2094
_publ_contact_author_name     'Qiaozhen Sun'
_publ_contact_author_address
; Department of Materials Chemistry
  School of Materials Science and Engineering
  Central South University, Changsha, 410083
  P. R. China
;
_publ_contact_author_email     'rosesunqz@yahoo.com.cn'
_publ_contact_author_fax     '+86-731-8876692'
_publ_contact_author_phone     '+86-731-8877813'
_publ_section_title
;
Bis{4-[(4<i>H</i>-1,2,4-triazol-4-yl)iminomethyl]pyridinium}
diaquapentanitratocerate(III)
;
loop_
    _publ_author_name
    _publ_author_footnote
    _publ_author_address
    'Qiaozhen Sun'
; ?
;
;
  Department of Materials Chemistry
  School of Materials Science and Engineering
  Central South University, Changsha, 410083
  People's Republic of China
;
    'Feng Zheng'
; ?
;
;
  Department of Materials Chemistry
  School of Materials Science and Engineering
  Central South University, Changsha, 410083
  People's Republic of China
;
    'Xiaodan Sun'
; ?
;
;
  Department of Materials Chemistry
  School of Materials Science and Engineering
  Central South University, Changsha, 410083
  People's Republic of China
;
    'Wei Wang'
; ?
;
;
  Department of Materials Chemistry
  School of Materials Science and Engineering
  Central South University, Changsha, 410083
  People's Republic of China
;
_chemical_name_systematic
;
Bis{4-[(4<i>H</i>-1,2,4-triazol-4-yl)iminomethyl]pyridinium}
diaquapentanitratocerate(III)
;
_chemical_name_common     ?
_chemical_formula_moiety     'Ce H4 N5 O17, 2(C8 H8 N5)'
_chemical_formula_sum     'C16 H20 Ce N15 O17'
_chemical_formula_iupac     '(C8 H8 N5)2 [Ce (N O3)5 (H2 O)2]'
_chemical_formula_weight     834.59
_chemical_melting_point     ?
_symmetry_cell_setting     Monoclinic
_symmetry_space_group_name_H-M     C2/c
loop_
    _symmetry_equiv_pos_as_xyz
    'x, y, z'
    '-x, y, -z+1/2'
    'x+1/2, y+1/2, z'
    '-x+1/2, y+1/2, -z+1/2'
    '-x, -y, -z'
    'x, -y, z-1/2'
    '-x+1/2, -y+1/2, -z'
    'x+1/2, -y+1/2, z-1/2'
_cell_length_a     10.322(4)
_cell_length_b     16.126(6)
_cell_length_c     17.595(7)
_cell_angle_alpha     90.00
_cell_angle_beta     100.107(4)
_cell_angle_gamma     90.00
_cell_volume     2883.2(19)
_cell_formula_units_Z     4
_cell_measurement_reflns_used     4413
_cell_measurement_theta_min     2.39
_cell_measurement_theta_max     27.94
_cell_measurement_temperature     293(2)
_exptl_crystal_description     block
_exptl_crystal_colour     red
_exptl_crystal_size_max     0.2
_exptl_crystal_size_mid     0.18
_exptl_crystal_size_min     0.15
_exptl_crystal_density_diffrn     1.923
_exptl_crystal_density_meas     ?
_exptl_crystal_density_method     'not measured'
_exptl_crystal_F_000     1660
_exptl_absorpt_coefficient_mu     1.685
_exptl_absorpt_correction_type     multi-scan
_exptl_absorpt_process_details     '(SADABS; Bruker, 2000)'
_exptl_absorpt_correction_T_min     0.6822
_exptl_absorpt_correction_T_max     0.7810
_exptl_special_details
;
;
_diffrn_ambient_temperature     293(2)
_diffrn_radiation_type     MoK\a
_diffrn_radiation_wavelength     0.71073
_diffrn_radiation_source     'fine-focus sealed tube'
_diffrn_radiation_monochromator     graphite
_diffrn_measurement_device_type     'Bruker SMART CCD area-detector'
_diffrn_measurement_method     '\f & \w'
_diffrn_reflns_number     5464
_diffrn_reflns_av_R_equivalents     0.0394
_diffrn_reflns_av_sigmaI/netI     0.0367
_diffrn_reflns_theta_min     2.37
_diffrn_reflns_theta_max     25.00
_diffrn_reflns_theta_full     25.00
_diffrn_measured_fraction_theta_max     0.994
_diffrn_measured_fraction_theta_full     0.994
_diffrn_reflns_limit_h_min     -8
_diffrn_reflns_limit_h_max     12
_diffrn_reflns_limit_k_min     -19
_diffrn_reflns_limit_k_max     17
_diffrn_reflns_limit_l_min     -20
_diffrn_reflns_limit_l_max     20
_refine_special_details
;
Refinement of <i>F</i>^2^ against ALL reflections. The weighted <i>R</i>-factor
<i>wR</i> and goodness of fit <i>S</i> are based on <i>F</i>^2^, conventional
<i>R</i>-factors <i>R</i> are based on <i>F</i>, with <i>F</i> set to zero for
negative <i>F</i>^2^. The threshold expression of <i>F</i>^2^ >
\s(<i>F</i>^2^) is used only for calculating <i>R</i>-factors(gt) <i>etc</i>.
and is not relevant to the choice of reflections for refinement.
<i>R</i>-factors based on <i>F</i>^2^ are statistically about twice as large
as those based on <i>F</i>, and <i>R</i>- factors based on ALL data will be
even larger.
;
_reflns_number_total     2374
_reflns_number_gt     2164
_reflns_threshold_expression     >2\s(I)
_refine_ls_structure_factor_coef     Fsqd
_refine_ls_matrix_type     full
_refine_ls_R_factor_all     0.0273
_refine_ls_R_factor_gt     0.0239
_refine_ls_wR_factor_gt     0.0502
_refine_ls_wR_factor_ref     0.0511
_refine_ls_goodness_of_fit_ref     1.019
_refine_ls_restrained_S_all     1.018
_refine_ls_number_reflns     2374
_refine_ls_number_parameters     231
_refine_ls_number_restraints     3
_refine_ls_hydrogen_treatment     mixed
_refine_ls_weighting_scheme     calc
_refine_ls_weighting_details
                 'calc w=1/[\s^2^(Fo^2^)+(0.0252P)^2^] where P=(Fo^2^+2Fc^2^)/3'
_atom_sites_solution_hydrogens     'geom, H2O from difmap'
_atom_sites_solution_primary     direct
_atom_sites_solution_secondary     difmap
_refine_ls_shift/su_max     0.001
_refine_ls_shift/su_mean     0.000
_refine_diff_density_max     0.473
_refine_diff_density_min     -0.389
_refine_ls_extinction_method     none
_refine_ls_extinction_coef     ?
loop_
    _atom_type_symbol
    _atom_type_description
    _atom_type_scat_dispersion_real
    _atom_type_scat_dispersion_imag
    _atom_type_scat_source
    'C' 'C' 0.0033 0.0016
                         'International Tables Vol C Tables 4.2.6.8 and 6.1.1.4'
    'H' 'H' 0.0000 0.0000
                         'International Tables Vol C Tables 4.2.6.8 and 6.1.1.4'
    'N' 'N' 0.0061 0.0033
                         'International Tables Vol C Tables 4.2.6.8 and 6.1.1.4'
    'O' 'O' 0.0106 0.0060
                         'International Tables Vol C Tables 4.2.6.8 and 6.1.1.4'
    'Ce' 'Ce' -0.2486 2.6331
                         'International Tables Vol C Tables 4.2.6.8 and 6.1.1.4'
_computing_data_collection     'SMART (Bruker, 2000)'
_computing_cell_refinement     'SAINT (Bruker, 2000)'
_computing_data_reduction     'SAINT (Bruker, 2000)'
_computing_structure_solution     'SHELXTL (Sheldrick, 2008)'
_computing_structure_refinement     'SHELXTL (Sheldrick, 2008)'
_computing_molecular_graphics     'SHELXTL (Sheldrick, 2008)'
_computing_publication_material     'SHELXTL (Sheldrick, 2008)'
loop_
    _atom_site_type_symbol
    _atom_site_label
    _atom_site_fract_x
    _atom_site_fract_y
    _atom_site_fract_z
    _atom_site_U_iso_or_equiv
    _atom_site_adp_type
    _atom_site_calc_flag
    _atom_site_refinement_flags
    _atom_site_occupancy
    _atom_site_disorder_assembly
    _atom_site_disorder_group
    Ce Ce1 0.5000 0.326614(13) 0.2500 0.03115(9) Uani d S 1 . .
    O O1 0.5000 0.0598(2) 0.2500 0.0705(10) Uani d S 1 . .
    O O2 0.4319(2) 0.17726(13) 0.28901(13) 0.0562(6) Uani d . 1 . .
    O O3 0.1789(3) 0.2766(2) 0.29302(17) 0.1053(11) Uani d . 1 . .
    O O4 0.2177(3) 0.27312(16) 0.41595(15) 0.0779(8) Uani d . 1 . .
    O O5 0.3593(2) 0.32656(13) 0.35615(12) 0.0503(5) Uani d . 1 . .
    O O6 0.7035(2) 0.54285(14) 0.34535(13) 0.0652(7) Uani d . 1 . .
    O O7 0.53719(19) 0.45902(12) 0.33599(10) 0.0453(5) Uani d . 1 . .
    O O8 0.70260(19) 0.42680(12) 0.28267(11) 0.0448(5) Uani d . 1 . .
    O OW1 0.6436(2) 0.27739(13) 0.37050(11) 0.0416(5) Uani d D 1 . .
    H HW1A 0.7155(19) 0.3003(18) 0.3907(15) 0.065(11) Uiso d D 1 . .
    H HW1B 0.617(3) 0.2462(16) 0.4032(13) 0.063(11) Uiso d D 1 . .
    N N1 0.5000 0.1364(2) 0.2500 0.0469(9) Uani d S 1 . .
    N N2 0.2502(3) 0.29172(15) 0.35287(16) 0.0478(6) Uani d . 1 . .
    N N3 0.6495(2) 0.47807(15) 0.32205(12) 0.0411(6) Uani d . 1 . .
    N N4 1.5004(3) 0.66662(14) 0.40465(18) 0.0529(7) Uani d . 1 . .
    H H4B 1.5642 0.7007 0.4036 0.063 Uiso calc R 1 . .
    N N5 1.1739(2) 0.46981(15) 0.46894(14) 0.0462(6) Uani d . 1 . .
    N N6 1.0647(2) 0.41729(13) 0.46749(12) 0.0372(5) Uani d . 1 . .
    N N7 0.8835(2) 0.34651(15) 0.44223(14) 0.0457(6) Uani d . 1 . .
    N N8 0.9425(2) 0.33038(14) 0.51796(14) 0.0434(6) Uani d . 1 . .
    C C1 1.3894(3) 0.57624(18) 0.47348(16) 0.0440(7) Uani d . 1 . .
    H H1A 1.3802 0.5513 0.5199 0.053 Uiso calc R 1 . .
    C C2 1.4894(3) 0.6306(2) 0.47130(18) 0.0505(8) Uani d . 1 . .
    H H2A 1.5495 0.6424 0.5159 0.061 Uiso calc R 1 . .
    C C3 1.4172(3) 0.65205(19) 0.3402(2) 0.0524(9) Uani d . 1 . .
    H H3A 1.4272 0.6796 0.2951 0.063 Uiso calc R 1 . .
    C C4 1.3168(3) 0.59701(18) 0.33902(16) 0.0432(7) Uani d . 1 . .
    H H4A 1.2594 0.5858 0.2932 0.052 Uiso calc R 1 . .
    C C5 1.3012(3) 0.55803(16) 0.40681(16) 0.0368(6) Uani d . 1 . .
    C C6 1.1905(3) 0.49910(17) 0.40619(17) 0.0457(7) Uani d . 1 . .
    H H6A 1.1356 0.4847 0.3604 0.055 Uiso calc R 1 . .
    C C7 0.9585(3) 0.39815(18) 0.41384(17) 0.0444(7) Uani d . 1 . .
    H H7A 0.9418 0.4190 0.3638 0.053 Uiso calc R 1 . .
    C C8 1.0501(3) 0.37400(17) 0.53134(16) 0.0417(7) Uani d . 1 . .
    H H8A 1.1085 0.3752 0.5780 0.050 Uiso calc R 1 . .
loop_
    _atom_site_aniso_label
    _atom_site_aniso_U_11
    _atom_site_aniso_U_22
    _atom_site_aniso_U_33
    _atom_site_aniso_U_12
    _atom_site_aniso_U_13
    _atom_site_aniso_U_23
    Ce1 0.02878(14) 0.03952(14) 0.02512(12) 0.000 0.00461(9) 0.000
    O1 0.061(2) 0.043(2) 0.097(3) 0.000 -0.015(2) 0.000
    O2 0.0595(15) 0.0588(14) 0.0529(13) -0.0164(12) 0.0170(12) -0.0075(11)
    O3 0.113(3) 0.105(2) 0.077(2) -0.0392(19) -0.0401(19) -0.0047(17)
    O4 0.086(2) 0.0829(18) 0.0775(17) -0.0295(15) 0.0491(16) -0.0101(14)
    O5 0.0423(13) 0.0648(13) 0.0487(12) -0.0198(11) 0.0215(10) -0.0070(10)
    O6 0.0732(17) 0.0559(14) 0.0640(15) -0.0263(13) 0.0049(13) -0.0135(11)
    O7 0.0409(12) 0.0547(12) 0.0417(11) -0.0040(10) 0.0107(10) -0.0061(9)
    O8 0.0358(12) 0.0544(13) 0.0450(11) -0.0019(10) 0.0090(10) -0.0021(10)
    OW1 0.0351(12) 0.0502(12) 0.0361(11) -0.0123(10) -0.0035(10) 0.0090(10)
    N1 0.036(2) 0.052(2) 0.047(2) 0.000 -0.0087(18) 0.000
    N2 0.0502(18) 0.0448(14) 0.0493(16) -0.0041(13) 0.0110(15) -0.0076(12)
    N3 0.0437(15) 0.0478(15) 0.0288(12) -0.0036(13) -0.0019(11) 0.0036(11)
    N4 0.0437(16) 0.0403(15) 0.080(2) -0.0064(12) 0.0264(16) -0.0004(14)
    N5 0.0458(16) 0.0478(14) 0.0457(14) -0.0041(12) 0.0101(12) 0.0040(12)
    N6 0.0311(13) 0.0360(12) 0.0440(14) -0.0087(10) 0.0053(11) 0.0049(10)
    N7 0.0367(14) 0.0475(15) 0.0499(15) -0.0104(12) -0.0008(12) 0.0030(11)
    N8 0.0391(14) 0.0423(13) 0.0472(14) -0.0063(12) 0.0029(12) 0.0071(11)
    C1 0.0500(19) 0.0494(18) 0.0351(15) -0.0024(15) 0.0143(15) 0.0040(13)
    C2 0.046(2) 0.0555(19) 0.0474(19) -0.0051(17) 0.0011(16) -0.0111(16)
    C3 0.055(2) 0.054(2) 0.056(2) 0.0130(17) 0.0306(19) 0.0225(16)
    C4 0.0393(18) 0.0563(18) 0.0335(15) 0.0104(15) 0.0046(14) 0.0039(13)
    C5 0.0314(16) 0.0354(15) 0.0449(16) 0.0002(13) 0.0105(14) -0.0005(12)
    C6 0.0474(19) 0.0477(18) 0.0397(17) 0.0000(15) 0.0011(15) -0.0002(13)
    C7 0.0393(18) 0.0503(18) 0.0412(16) -0.0034(15) 0.0000(15) 0.0071(14)
    C8 0.0376(17) 0.0434(17) 0.0419(16) -0.0050(14) 0.0013(14) 0.0052(13)
_geom_special_details
;
All e.s.d.'s (except the e.s.d. in the dihedral angle between two l.s. planes)
are estimated using the full covariance matrix. The cell e.s.d.'s are taken
into account individually in the estimation of e.s.d.'s in distances, angles
and torsion angles; correlations between e.s.d.'s in cell parameters are only
used when they are defined by crystal symmetry. An approximate (isotropic)
treatment of cell e.s.d.'s is used for estimating e.s.d.'s involving l.s.
planes.
;
loop_
    _geom_bond_atom_site_label_1
    _geom_bond_atom_site_label_2
    _geom_bond_site_symmetry_2
    _geom_bond_distance
    _geom_bond_publ_flag
    Ce1 OW1 2_655 2.494(2) ?
    Ce1 OW1 . 2.494(2) ?
    Ce1 O5 . 2.5590(19) ?
    Ce1 O5 2_655 2.5590(19) ?
    Ce1 O7 . 2.606(2) ?
    Ce1 O7 2_655 2.606(2) ?
    Ce1 O8 . 2.625(2) ?
    Ce1 O8 2_655 2.625(2) ?
    Ce1 O2 2_655 2.634(2) ?
    Ce1 O2 . 2.634(2) ?
    O1 N1 . 1.235(5) ?
    O2 N1 . 1.253(3) ?
    O3 N2 . 1.199(3) ?
    O4 N2 . 1.251(3) ?
    O5 N2 . 1.251(3) ?
    O6 N3 . 1.221(3) ?
    O7 N3 . 1.264(3) ?
    O8 N3 . 1.264(3) ?
    OW1 HW1A . 0.849(10) ?
    OW1 HW1B . 0.846(10) ?
    N1 O2 2_655 1.253(3) ?
    N4 C3 . 1.318(4) ?
    N4 C2 . 1.331(4) ?
    N4 H4B . 0.8600 ?
    N5 C6 . 1.240(3) ?
    N5 N6 . 1.406(3) ?
    N6 C7 . 1.350(3) ?
    N6 C8 . 1.353(3) ?
    N7 C7 . 1.296(4) ?
    N7 N8 . 1.389(3) ?
    N8 C8 . 1.301(4) ?
    C1 C2 . 1.360(4) ?
    C1 C5 . 1.384(4) ?
    C1 H1A . 0.9300 ?
    C2 H2A . 0.9300 ?
    C3 C4 . 1.362(4) ?
    C3 H3A . 0.9300 ?
    C4 C5 . 1.383(4) ?
    C4 H4A . 0.9300 ?
    C5 C6 . 1.485(4) ?
    C6 H6A . 0.9300 ?
    C7 H7A . 0.9300 ?
    C8 H8A . 0.9300 ?
loop_
    _geom_angle_atom_site_label_1
    _geom_angle_atom_site_label_2
    _geom_angle_atom_site_label_3
    _geom_angle_site_symmetry_1
    _geom_angle_site_symmetry_3
    _geom_angle
    _geom_angle_publ_flag
    OW1 Ce1 OW1 2_655 . 142.88(10) ?
    OW1 Ce1 O5 2_655 . 106.96(7) ?
    OW1 Ce1 O5 . . 73.02(8) ?
    OW1 Ce1 O5 2_655 2_655 73.02(8) ?
    OW1 Ce1 O5 . 2_655 106.96(7) ?
    O5 Ce1 O5 . 2_655 179.96(9) ?
    OW1 Ce1 O7 2_655 . 139.41(7) ?
    OW1 Ce1 O7 . . 76.24(7) ?
    O5 Ce1 O7 . . 67.74(6) ?
    O5 Ce1 O7 2_655 . 112.29(7) ?
    OW1 Ce1 O7 2_655 2_655 76.24(7) ?
    OW1 Ce1 O7 . 2_655 139.41(7) ?
    O5 Ce1 O7 . 2_655 112.29(7) ?
    O5 Ce1 O7 2_655 2_655 67.74(6) ?
    O7 Ce1 O7 . 2_655 69.97(9) ?
    OW1 Ce1 O8 2_655 . 135.54(6) ?
    OW1 Ce1 O8 . . 71.22(7) ?
    O5 Ce1 O8 . . 111.88(6) ?
    O5 Ce1 O8 2_655 . 68.15(7) ?
    O7 Ce1 O8 . . 48.56(6) ?
    O7 Ce1 O8 2_655 . 69.72(6) ?
    OW1 Ce1 O8 2_655 2_655 71.22(6) ?
    OW1 Ce1 O8 . 2_655 135.54(6) ?
    O5 Ce1 O8 . 2_655 68.15(7) ?
    O5 Ce1 O8 2_655 2_655 111.88(6) ?
    O7 Ce1 O8 . 2_655 69.72(6) ?
    O7 Ce1 O8 2_655 2_655 48.56(6) ?
    O8 Ce1 O8 . 2_655 104.04(9) ?
    OW1 Ce1 O2 2_655 2_655 68.49(7) ?
    OW1 Ce1 O2 . 2_655 77.56(7) ?
    O5 Ce1 O2 . 2_655 113.68(7) ?
    O5 Ce1 O2 2_655 2_655 66.29(7) ?
    O7 Ce1 O2 . 2_655 151.86(7) ?
    O7 Ce1 O2 2_655 2_655 128.09(7) ?
    O8 Ce1 O2 . 2_655 112.40(7) ?
    O8 Ce1 O2 2_655 2_655 138.12(7) ?
    OW1 Ce1 O2 2_655 . 77.56(7) ?
    OW1 Ce1 O2 . . 68.49(7) ?
    O5 Ce1 O2 . . 66.29(7) ?
    O5 Ce1 O2 2_655 . 113.68(7) ?
    O7 Ce1 O2 . . 128.09(7) ?
    O7 Ce1 O2 2_655 . 151.86(7) ?
    O8 Ce1 O2 . . 138.12(7) ?
    O8 Ce1 O2 2_655 . 112.40(7) ?
    O2 Ce1 O2 2_655 . 47.72(10) ?
    N1 O2 Ce1 . . 97.88(19) ?
    N2 O5 Ce1 . . 126.02(17) ?
    N3 O7 Ce1 . . 97.65(15) ?
    N3 O8 Ce1 . . 96.72(15) ?
    Ce1 OW1 HW1A . . 124.3(19) ?
    Ce1 OW1 HW1B . . 123.5(19) ?
    HW1A OW1 HW1B . . 109.8(16) ?
    O1 N1 O2 . . 121.74(18) ?
    O1 N1 O2 . 2_655 121.74(18) ?
    O2 N1 O2 . 2_655 116.5(4) ?
    O3 N2 O5 . . 122.7(3) ?
    O3 N2 O4 . . 120.8(3) ?
    O5 N2 O4 . . 116.5(3) ?
    O6 N3 O7 . . 121.6(2) ?
    O6 N3 O8 . . 121.8(2) ?
    O7 N3 O8 . . 116.6(2) ?
    C3 N4 C2 . . 122.5(3) ?
    C3 N4 H4B . . 118.8 ?
    C2 N4 H4B . . 118.8 ?
    C6 N5 N6 . . 116.7(3) ?
    C7 N6 C8 . . 105.5(2) ?
    C7 N6 N5 . . 134.4(2) ?
    C8 N6 N5 . . 120.1(2) ?
    C7 N7 N8 . . 107.4(2) ?
    C8 N8 N7 . . 106.8(2) ?
    C2 C1 C5 . . 120.2(3) ?
    C2 C1 H1A . . 119.9 ?
    C5 C1 H1A . . 119.9 ?
    N4 C2 C1 . . 119.3(3) ?
    N4 C2 H2A . . 120.4 ?
    C1 C2 H2A . . 120.4 ?
    N4 C3 C4 . . 120.5(3) ?
    N4 C3 H3A . . 119.7 ?
    C4 C3 H3A . . 119.7 ?
    C3 C4 C5 . . 119.2(3) ?
    C3 C4 H4A . . 120.4 ?
    C5 C4 H4A . . 120.4 ?
    C4 C5 C1 . . 118.4(3) ?
    C4 C5 C6 . . 119.4(3) ?
    C1 C5 C6 . . 122.2(2) ?
    N5 C6 C5 . . 117.6(3) ?
    N5 C6 H6A . . 121.2 ?
    C5 C6 H6A . . 121.2 ?
    N7 C7 N6 . . 110.1(2) ?
    N7 C7 H7A . . 124.9 ?
    N6 C7 H7A . . 124.9 ?
    N8 C8 N6 . . 110.1(3) ?
    N8 C8 H8A . . 124.9 ?
    N6 C8 H8A . . 124.9 ?
loop_
    _geom_torsion_atom_site_label_1
    _geom_torsion_atom_site_label_2
    _geom_torsion_atom_site_label_3
    _geom_torsion_atom_site_label_4
    _geom_torsion_site_symmetry_1
    _geom_torsion_site_symmetry_2
    _geom_torsion_site_symmetry_3
    _geom_torsion_site_symmetry_4
    _geom_torsion
    _geom_torsion_publ_flag
    OW1 Ce1 O2 N1 2_655 . . . 72.13(12) ?
    OW1 Ce1 O2 N1 . . . . -92.60(13) ?
    O5 Ce1 O2 N1 . . . . -172.83(15) ?
    O5 Ce1 O2 N1 2_655 . . . 7.16(15) ?
    O7 Ce1 O2 N1 . . . . -143.28(10) ?
    O7 Ce1 O2 N1 2_655 . . . 93.88(17) ?
    O8 Ce1 O2 N1 . . . . -75.96(15) ?
    O8 Ce1 O2 N1 2_655 . . . 135.54(11) ?
    O2 Ce1 O2 N1 2_655 . . . 0.0 ?
    OW1 Ce1 O5 N2 2_655 . . . 14.3(2) ?
    OW1 Ce1 O5 N2 . . . . -126.8(2) ?
    O5 Ce1 O5 N2 2_655 . . .  -6E1(10)
                                      ?
    O7 Ce1 O5 N2 . . . . 151.4(2) ?
    O7 Ce1 O5 N2 2_655 . . . 96.0(2) ?
    O8 Ce1 O5 N2 . . . . 172.2(2) ?
    O8 Ce1 O5 N2 2_655 . . . 75.3(2) ?
    O2 Ce1 O5 N2 2_655 . . . -59.2(2) ?
    O2 Ce1 O5 N2 . . . . -53.4(2) ?
    OW1 Ce1 O7 N3 2_655 . . . -111.82(16) ?
    OW1 Ce1 O7 N3 . . . . 80.77(15) ?
    O5 Ce1 O7 N3 . . . . 157.79(16) ?
    O5 Ce1 O7 N3 2_655 . . . -22.19(16) ?
    O7 Ce1 O7 N3 2_655 . . . -76.37(14) ?
    O8 Ce1 O7 N3 . . . . 3.83(13) ?
    O8 Ce1 O7 N3 2_655 . . . -128.32(16) ?
    O2 Ce1 O7 N3 2_655 . . . 58.9(2) ?
    O2 Ce1 O7 N3 . . . . 128.58(14) ?
    OW1 Ce1 O8 N3 2_655 . . . 119.31(14) ?
    OW1 Ce1 O8 N3 . . . . -91.83(15) ?
    O5 Ce1 O8 N3 . . . . -29.79(16) ?
    O5 Ce1 O8 N3 2_655 . . . 150.24(15) ?
    O7 Ce1 O8 N3 . . . . -3.82(13) ?
    O7 Ce1 O8 N3 2_655 . . . 76.92(14) ?
    O8 Ce1 O8 N3 2_655 . . . 41.97(12) ?
    O2 Ce1 O8 N3 2_655 . . . -159.10(14) ?
    O2 Ce1 O8 N3 . . . . -108.18(15) ?
    Ce1 O2 N1 O1 . . . . 180.0 ?
    Ce1 O2 N1 O2 . . . 2_655 0.0 ?
    Ce1 O5 N2 O3 . . . . -24.5(4) ?
    Ce1 O5 N2 O4 . . . . 155.8(2) ?
    Ce1 O7 N3 O6 . . . . 173.1(2) ?
    Ce1 O7 N3 O8 . . . . -6.7(2) ?
    Ce1 O8 N3 O6 . . . . -173.2(2) ?
    Ce1 O8 N3 O7 . . . . 6.6(2) ?
    C6 N5 N6 C7 . . . . -10.8(4) ?
    C6 N5 N6 C8 . . . . 170.9(3) ?
    C7 N7 N8 C8 . . . . 0.5(3) ?
    C3 N4 C2 C1 . . . . 0.3(5) ?
    C5 C1 C2 N4 . . . . 0.8(5) ?
    C2 N4 C3 C4 . . . . -1.6(5) ?
    N4 C3 C4 C5 . . . . 1.6(4) ?
    C3 C4 C5 C1 . . . . -0.4(4) ?
    C3 C4 C5 C6 . . . . 178.9(3) ?
    C2 C1 C5 C4 . . . . -0.8(4) ?
    C2 C1 C5 C6 . . . . 179.9(3) ?
    N6 N5 C6 C5 . . . . 177.0(2) ?
    C4 C5 C6 N5 . . . . -175.0(3) ?
    C1 C5 C6 N5 . . . . 4.4(4) ?
    N8 N7 C7 N6 . . . . -0.2(3) ?
    C8 N6 C7 N7 . . . . -0.1(3) ?
    N5 N6 C7 N7 . . . . -178.6(3) ?
    N7 N8 C8 N6 . . . . -0.6(3) ?
    C7 N6 C8 N8 . . . . 0.5(3) ?
    N5 N6 C8 N8 . . . . 179.2(2) ?
loop_
    _geom_hbond_atom_site_label_D
    _geom_hbond_atom_site_label_H
    _geom_hbond_atom_site_label_A
    _geom_hbond_site_symmetry_A
    _geom_hbond_distance_DH
    _geom_hbond_distance_HA
    _geom_hbond_distance_DA
    _geom_hbond_angle_DHA
    _geom_hbond_publ_flag
    OW1 HW1A N7 . 0.85(2) 1.96(2) 2.805(3) 176(3) y
    OW1 HW1B N8 7_656 0.85(2) 2.03(3) 2.876(3) 178(3) y
    N4 H4B O4 3_655 0.86 1.95 2.804(3) 172 y
    N4 H4B N2 3_655 0.86 2.69 3.518(4) 162 y
