# Supplementary material for: Bis{4-[(4H-1,2,4-triazol-4-yl)iminomethyl]pyridinium} diaquapentanitratocerate(III)
Source: Acta Crystallogr Sect E Struct Rep Online. 2008 Dec 24;65(Pt 1):m124. doi: 10.1107/S1600536808043109 (PMC2968024; doi:10.1107/S1600536808043109)
Supplement: Supplementary file 2 [file e-65-0m124-Isup2.hkl]

# 
# h,k,l, Fc-squared, Fo-squared, sigma(Fo-squared) and status flag 
# 
data_I
_shelx_title ' A in C2/c' 
_shelx_refln_list_code          4 
_shelx_F_calc_maximum      395.72 
_exptl_crystal_F_000      1660.00 
_reflns_d_resolution_high  0.8410 
 
loop_ 
 _symmetry_equiv_pos_as_xyz 
 'x, y, z' 
 '-x, y, -z+1/2' 
 'x+1/2, y+1/2, z' 
 '-x+1/2, y+1/2, -z+1/2' 
 '-x, -y, -z' 
 'x, -y, z-1/2' 
 '-x+1/2, -y+1/2, -z' 
 'x+1/2, -y+1/2, z-1/2' 
 
_cell_length_a    10.3220 
_cell_length_b    16.1258 
_cell_length_c    17.5947 
_cell_angle_alpha  90.000 
_cell_angle_beta  100.107 
_cell_angle_gamma  90.000 
 
_shelx_F_squared_multiplier     1.000 
 
loop_ 
 _refln_index_h 
 _refln_index_k 
 _refln_index_l 
 _refln_F_squared_calc 
 _refln_F_squared_meas 
 _refln_F_squared_sigma 
 _refln_observed_status 
   2   0   0    48742.82    50223.76    337.90 o 
   4   0   0    36912.71    39267.04    393.13 o 
   6   0   0    34108.93    36107.48    465.07 o 
   8   0   0     3822.31     4051.28    331.72 o 
  10   0   0     4407.89     4298.18    159.54 o 
   1   1   0    12051.43    11811.39    442.18 o 
   3   1   0      943.84     1002.81     51.90 o 
   5   1   0    15704.63    16394.54    583.16 o 
   7   1   0     4373.13     4487.30    297.21 o 
   9   1   0     4577.35     4834.74    111.49 o 
  11   1   0      855.05     1013.70    154.05 o 
   0   2   0     7777.36     7685.26    116.99 o 
   2   2   0    16072.74    15931.14    458.60 o 
   4   2   0     4806.12     4441.53    119.69 o 
   6   2   0      338.22      363.51     38.57 o 
   8   2   0    10451.91    10929.24    278.12 o 
  10   2   0      321.73      326.17     80.66 o 
  12   2   0     1429.62     1547.81    182.39 o 
   1   3   0    16770.71    13945.50   1688.98 o 
   3   3   0    23284.29    22220.23    425.83 o 
   5   3   0    25438.62    24933.51    533.54 o 
   7   3   0    28070.60    28120.66    599.30 o 
   9   3   0     8053.45     8158.32    201.37 o 
  11   3   0     5877.91     6253.72    299.39 o 
   0   4   0     8135.89     7748.48    165.68 o 
   2   4   0    99917.88   101580.63   1398.41 o 
   4   4   0     5139.08     4881.11     99.02 o 
   6   4   0       91.04      101.29     30.43 o 
   8   4   0      922.28      916.40     64.38 o 
  10   4   0     1036.01     1326.17    154.05 o 
   1   5   0    24387.71    24025.64    424.03 o 
   3   5   0    40066.75    42303.28    621.62 o 
   5   5   0     1153.15     1191.48     52.40 o 
   7   5   0    12692.64    12359.69    273.48 o 
   9   5   0     1702.02     1682.97    164.23 o 
   0   6   0    36043.41    29647.75   4411.97 o 
   2   6   0    61387.92    57431.16   2243.11 o 
   4   6   0     7534.52     7302.50    107.38 o 
   6   6   0    11590.19    11405.97    320.84 o 
   8   6   0    10197.75    10385.50    232.39 o 
  10   6   0     2371.60     2343.51    198.38 o 
   1   7   0      313.18      278.67     47.72 o 
   3   7   0    13655.50    14204.09    267.56 o 
   5   7   0      460.47      505.93     41.92 o 
   7   7   0      960.65     1024.84     87.32 o 
   9   7   0       74.06      124.99     93.01 o 
   0   8   0    36296.16    28091.62   8170.62 o 
   2   8   0    10162.89     9819.74    290.77 o 
   4   8   0     7674.97     7234.88    132.76 o 
   6   8   0     2373.08     2430.54    113.79 o 
   8   8   0     1737.65     1602.31    164.95 o 
  10   8   0     2251.97     2331.88    208.55 o 
   1   9   0    20550.41    20538.10    265.02 o 
   3   9   0     5016.61     5130.18    112.36 o 
   5   9   0    22012.46    22005.66    407.97 o 
   7   9   0     2317.49     2371.37    149.33 o 
   9   9   0     3759.49     3626.30    174.40 o 
   0  10   0     3416.26     3210.74    324.16 o 
   2  10   0     1957.27     1997.96     66.18 o 
   4  10   0      550.19      520.16     54.56 o 
   6  10   0      469.09      490.25     74.90 o 
   8  10   0      123.02       93.01    101.73 o 
   1  11   0     2425.09     2396.22     59.26 o 
   3  11   0     3134.68     3221.90     84.38 o 
   5  11   0     5390.72     5349.13    215.44 o 
   7  11   0     6254.60     6517.54    440.72 o 
   9  11   0     3457.22     3261.63    165.71 o 
   0  12   0     8838.23     8491.86    300.84 o 
   2  12   0     9387.73     9623.49    245.22 o 
   4  12   0     1803.05     1930.55     88.27 o 
   6  12   0     1728.38     1778.78    196.93 o 
   8  12   0     1073.96      995.47    113.27 o 
   1  13   0       40.62        0.00     45.73 o 
   3  13   0       39.10       27.71     44.24 o 
   5  13   0       84.07       39.97     93.74 o 
   7  13   0       51.75      130.07    103.19 o 
   0  14   0     3075.92     3028.76    207.10 o 
   2  14   0     6941.53     7031.56    798.25 o 
   4  14   0     3551.31     3316.05    119.26 o 
   6  14   0     2692.59     2720.72    294.30 o 
   8  14   0      806.17      692.95    105.99 o 
   1  15   0     3122.65     3531.33    163.64 o 
   3  15   0     2617.25     2541.00    368.42 o 
   5  15   0     2630.04     2744.42    491.96 o 
   7  15   0     2789.10     2647.88    311.74 o 
   0  16   0      169.34      353.16    110.45 o 
   2  16   0      211.03      145.28     71.37 o 
   4  16   0      405.28      352.83     87.31 o 
   6  16   0       56.99       41.81     77.03 o 
   1  17   0     1706.63     1687.13    127.17 o 
   3  17   0     1071.84     1263.68    181.67 o 
   5  17   0     1455.25     1490.37    135.52 o 
   0  18   0     1800.09     2043.39    202.74 o 
   2  18   0      866.06      795.59    108.52 o 
   1  19   0       51.27       68.23     70.86 o 
 -11   1   1     2464.13     2743.49    116.21 o 
  -9   1   1     4567.31     4677.48    109.37 o 
  -7   1   1    15889.09    16309.05    639.11 o 
  -5   1   1     4062.13     4041.74    188.92 o 
  -3   1   1    73753.45    74191.41   2354.92 o 
  -1   1   1    37505.15    38138.58    498.43 o 
   1   1   1    49844.21    48368.00    328.09 o 
   3   1   1     6200.04     6423.36    293.15 o 
   5   1   1    14187.72    13833.15    624.76 o 
   7   1   1    13551.88    13241.35    437.11 o 
   9   1   1     3630.14     4059.34    118.40 o 
  11   1   1      595.48      692.75     96.77 o 
 -10   2   1      482.21      556.32     67.14 o 
  -8   2   1     6544.02     6783.05    140.99 o 
  -6   2   1    20126.31    19929.48    343.38 o 
  -4   2   1     5722.12     5478.98    131.86 o 
  -2   2   1    14798.41    15108.37    278.58 o 
   0   2   1    21273.03    22043.16    520.94 o 
   2   2   1      345.83      354.43     19.54 o 
   4   2   1     7759.64     8042.71    248.71 o 
   6   2   1     4614.38     4702.29    176.76 o 
   8   2   1     7836.94     7917.76    329.54 o 
  10   2   1     1980.98     1884.12    115.68 o 
 -11   3   1      195.83      124.99     86.47 o 
  -9   3   1        8.64       36.34     47.75 o 
  -7   3   1      660.01      641.66     54.47 o 
  -5   3   1     2691.64     2458.57     70.30 o 
  -3   3   1      558.43      551.40     73.27 o 
  -1   3   1     4362.28     4349.27     53.93 o 
   1   3   1     9781.36     9677.00    250.08 o 
   3   3   1     3578.14     3594.78     62.91 o 
   5   3   1      212.44      217.47     28.93 o 
   7   3   1       12.51       35.91     27.73 o 
   9   3   1        6.84       52.32     44.35 o 
  11   3   1      769.52      728.54     96.77 o 
 -10   4   1     4363.54     4107.62    171.86 o 
  -8   4   1    12120.70    12167.86    327.26 o 
  -6   4   1    18383.07    17663.97    486.11 o 
  -4   4   1     7827.88     7432.50    112.22 o 
  -2   4   1    12476.07    14049.66    321.72 o 
   0   4   1    35218.37    34545.82   1029.39 o 
   2   4   1    15489.80    15395.88    243.40 o 
   4   4   1    18967.81    17844.91    413.14 o 
   6   4   1    18321.85    18198.13    426.17 o 
   8   4   1    13053.57    13134.10    237.74 o 
  10   4   1     3204.65     3249.67    219.45 o 
 -11   5   1     1334.84     1487.57    116.88 o 
  -9   5   1     1359.57     1278.20     78.40 o 
  -7   5   1     1499.63     1581.77     71.71 o 
  -5   5   1    17519.01    17466.27    315.85 o 
  -3   5   1     1743.75     1655.66     51.04 o 
  -1   5   1    13598.17    13195.09    170.02 o 
   1   5   1     2814.49     2616.81     59.07 o 
   3   5   1     5973.42     5319.69     93.89 o 
   5   5   1     5766.92     5387.41    109.76 o 
   7   5   1     2754.18     2701.90     88.92 o 
   9   5   1     3444.86     3511.27    219.45 o 
  11   5   1     1872.12     1845.01    194.02 o 
 -10   6   1       14.87        0.00     45.77 o 
  -8   6   1     1739.79     1904.31     86.36 o 
  -6   6   1     2074.98     2124.25     76.17 o 
  -4   6   1      352.01      420.41     31.53 o 
  -2   6   1     6753.22     6896.72    100.80 o 
   0   6   1    29303.77    29626.51    549.12 o 
   2   6   1     3188.16     3233.51     61.79 o 
   4   6   1     4223.46     4402.59    118.14 o 
   6   6   1     2628.81     2698.13     93.00 o 
   8   6   1      519.83      598.05    116.99 o 
  10   6   1       15.90        0.00     87.93 o 
 -11   7   1     1294.06     1207.72    176.58 o 
  -9   7   1     1744.69     1683.47    112.54 o 
  -7   7   1     6834.35     6698.74    182.79 o 
  -5   7   1    21732.56    22377.21    305.35 o 
  -3   7   1    27732.70    29655.96    428.46 o 
  -1   7   1    35286.87    34059.95    622.11 o 
   1   7   1    50863.95    50084.73    922.38 o 
   3   7   1    10074.77     9727.82    139.79 o 
   5   7   1     2493.23     2235.05     97.01 o 
   7   7   1     8793.82     8517.29    305.93 o 
   9   7   1     2459.62     2503.38    132.20 o 
  11   7   1     1421.74     1139.42    185.30 o 
 -10   8   1      533.75      656.91    143.88 o 
  -8   8   1     4530.36     4612.30    271.77 o 
  -6   8   1     8303.43     8151.04    578.43 o 
  -4   8   1     1785.16     1741.50     61.02 o 
  -2   8   1     2168.04     2042.67     46.64 o 
   0   8   1       53.82       37.41     14.04 o 
   2   8   1    23854.46    23978.19    554.32 o 
   4   8   1      505.65      551.92     48.33 o 
   6   8   1     3995.27     4183.94    192.57 o 
   8   8   1     1123.00     1105.99    150.42 o 
  10   8   1      983.60     1390.12    183.12 o 
  -7   9   1      405.93      393.85    111.91 o 
  -5   9   1      676.97      770.12     79.45 o 
  -3   9   1      165.76      191.31     28.93 o 
  -1   9   1     2631.49     2302.83    174.69 o 
   1   9   1      313.46      289.99     39.92 o 
   3   9   1     2113.10     2125.19     77.22 o 
   5   9   1     1296.83     1262.95    136.61 o 
   7   9   1       57.75       71.99     51.68 o 
   9   9   1     1942.69     1911.14    188.93 o 
 -10  10   1     2796.91     2775.88    238.35 o 
  -8  10   1     1334.45     1255.13    109.81 o 
  -6  10   1     5003.74     5175.37    257.24 o 
  -4  10   1    11990.10    12058.61    264.52 o 
  -2  10   1     2898.31     2898.73     83.58 o 
   0  10   1     2559.21     2301.09    211.91 o 
   2  10   1    17456.81    17408.67    647.57 o 
   4  10   1     7096.12     7224.05    185.61 o 
   6  10   1     4776.62     5031.94    295.75 o 
   8  10   1     7470.86     7257.48    218.76 o 
  -9  11   1      125.23      133.71    116.27 o 
  -7  11   1      365.82      477.42    128.62 o 
  -5  11   1     4707.11     4989.10    131.78 o 
  -3  11   1     2400.25     2386.03    109.19 o 
  -1  11   1     7150.21     6093.38   1366.48 o 
   1  11   1      181.67      188.55     29.99 o 
   3  11   1     1774.46     1878.82     80.36 o 
   5  11   1     3352.41     3526.73    140.40 o 
   7  11   1     1375.37     1354.53    107.38 o 
   9  11   1     1189.06     1267.31    120.12 o 
  -8  12   1     1432.83     1481.62    169.68 o 
  -6  12   1      627.77      764.25     72.70 o 
  -4  12   1     1173.61     1252.57     74.88 o 
  -2  12   1     3603.54     3326.29    732.64 o 
   0  12   1     1872.77     1568.68    590.61 o 
   2  12   1     5785.44     6043.39    134.42 o 
   4  12   1     2246.76     2193.01    114.43 o 
   6  12   1     2830.41     2756.88    137.36 o 
   8  12   1      967.69      979.58    169.31 o 
  -7  13   1     2967.95     2812.65    194.02 o 
  -5  13   1     5017.26     5323.91    222.41 o 
  -3  13   1     2550.73     2545.93     97.07 o 
  -1  13   1     5182.57     5661.74    185.21 o 
   1  13   1     6026.94     5966.44    134.00 o 
   3  13   1     1984.63     2002.58     90.75 o 
   5  13   1      966.51     1053.17     77.85 o 
   7  13   1     1801.31     1861.46    162.05 o 
  -6  14   1      895.57      985.11     98.39 o 
  -4  14   1        9.21       31.70     48.61 o 
  -2  14   1      531.36      574.67     86.06 o 
   0  14   1     3154.85     3382.46    154.13 o 
   2  14   1      286.03      324.33     53.05 o 
   4  14   1     1059.07     1084.42     79.44 o 
   6  14   1     1955.72     1916.96    109.10 o 
   8  14   1      417.69      457.75     94.04 o 
  -7  15   1      986.35      715.04    166.41 o 
  -5  15   1     1189.02     1128.25     84.75 o 
  -3  15   1     1410.87     1317.65    116.05 o 
  -1  15   1     2061.26     2037.73    130.51 o 
   1  15   1     3015.96     2857.84    149.73 o 
   3  15   1     3598.82     3520.16    138.09 o 
   5  15   1        7.33       10.80     43.63 o 
  -6  16   1     1500.27     1117.62    188.21 o 
  -4  16   1      969.87     1168.22    117.18 o 
  -2  16   1     2273.85     2386.51    316.10 o 
   0  16   1     1653.25     1579.00    121.73 o 
   2  16   1     6284.78     6542.32    422.56 o 
   4  16   1     2944.89     3111.92    206.49 o 
   6  16   1     1984.86     2063.37    329.91 o 
  -5  17   1      150.00      238.57     82.23 o 
  -3  17   1     1484.51     1518.34    129.43 o 
  -1  17   1       78.41      122.81     94.47 o 
   1  17   1       43.25       34.88     87.93 o 
   3  17   1       18.55       42.15     96.65 o 
   5  17   1       64.84        0.00     97.37 o 
  -4  18   1      472.68      482.51    132.25 o 
  -2  18   1      524.74      592.96    142.43 o 
   0  18   1      782.95      759.55    105.82 o 
   2  18   1       50.39       27.72     64.13 o 
   4  18   1      280.17      232.77     99.92 o 
  -1  19   1     2037.29     2170.56    218.00 o 
   1  19   1     1303.86     1348.55    138.12 o 
 -10   0   2     6529.96     6613.45    214.73 o 
  -8   0   2    12898.60    13526.25    401.48 o 
  -6   0   2    42398.87    41083.54   2210.53 o 
  -4   0   2     4848.29     5266.17    156.96 o 
  -2   0   2    13886.01    12027.52   1584.14 o 
   2   0   2     2113.51     2161.84     65.40 o 
   4   0   2    84056.18    89792.36    587.15 o 
   6   0   2    13555.12    14851.67    292.85 o 
   8   0   2     7032.05     6476.08    250.70 o 
  10   0   2     5358.39     5430.90    264.14 o 
  -9   1   2      771.73      733.19     56.18 o 
  -7   1   2      243.26      292.91     40.98 o 
  -5   1   2    16197.99    16492.94    363.56 o 
  -3   1   2      333.14      265.47     28.98 o 
  -1   1   2    19562.38    19651.49    585.89 o 
   1   1   2    43665.51    40773.42    294.30 o 
   3   1   2     5642.84     5763.43     90.22 o 
   5   1   2     2230.62     2038.42     93.15 o 
   7   1   2       23.07       27.53     26.59 o 
   9   1   2      705.18      703.07     79.15 o 
  11   1   2       78.08       73.06     49.39 o 
 -10   2   2     1554.97     1502.69     86.48 o 
  -8   2   2      809.68      891.98     62.57 o 
  -6   2   2     2306.69     2144.70     73.01 o 
  -4   2   2      100.92      113.88     21.32 o 
  -2   2   2      977.04      939.95     29.29 o 
   0   2   2    17981.85    18380.01    357.54 o 
   2   2   2    16967.84    15719.75    148.20 o 
   4   2   2     3155.18     3340.73     78.67 o 
   6   2   2     5604.47     5582.84    188.61 o 
   8   2   2     1773.10     1912.26     80.74 o 
  10   2   2     1117.52     1049.81     94.64 o 
 -11   3   2     2683.85     2959.12    148.00 o 
  -9   3   2     3881.73     3838.46    118.39 o 
  -7   3   2     7676.07     7325.85    196.01 o 
  -5   3   2     2478.52     2451.54     71.00 o 
  -3   3   2    38239.64    38531.89    750.77 o 
  -1   3   2     7714.13     8119.03    124.99 o 
   1   3   2    48108.66    49306.86    615.85 o 
   3   3   2    23120.37    22526.08    211.83 o 
   5   3   2     5832.39     5775.59    109.10 o 
   7   3   2     6698.89     6676.09    275.03 o 
   9   3   2     8087.49     8862.87    390.22 o 
  11   3   2      990.98      843.15    100.15 o 
 -10   4   2     1006.18     1007.89    146.79 o 
  -8   4   2        7.89        0.00     36.09 o 
  -6   4   2      922.03      945.15     54.67 o 
  -4   4   2    10860.42    11198.70    224.89 o 
  -2   4   2    62522.36    64406.11   1603.04 o 
   0   4   2     1434.00     1464.40     71.12 o 
   2   4   2    29089.16    29345.48    568.89 o 
   4   4   2       66.52       43.42     19.31 o 
   6   4   2     4224.13     4314.72     98.48 o 
   8   4   2     2088.45     2238.49    100.63 o 
  10   4   2     1645.58     1835.57    181.67 o 
 -11   5   2     1295.70     1595.77    179.49 o 
  -9   5   2     3702.27     3471.27    115.02 o 
  -7   5   2    10456.83    10945.36    231.63 o 
  -5   5   2     3643.62     3616.01    112.90 o 
  -3   5   2    18646.12    18868.22    363.02 o 
  -1   5   2     4282.36     4487.55    162.05 o 
   1   5   2    20185.57    20441.49    512.74 o 
   3   5   2     2158.00     2236.60     64.26 o 
   5   5   2    12698.43    12968.05    502.86 o 
   7   5   2     9863.15     9618.61    261.60 o 
   9   5   2     4212.64     4133.30    236.89 o 
  11   5   2     1553.14     1268.04    182.39 o 
 -10   6   2     1562.06     1552.55    112.92 o 
  -8   6   2     8068.85     8066.48    161.69 o 
  -6   6   2     8116.42     8243.21    141.36 o 
  -4   6   2     5081.70     4985.58    110.90 o 
  -2   6   2    20521.62    20831.46    305.13 o 
   0   6   2    18697.81    16427.66    641.13 o 
   2   6   2    53308.90    52282.66    954.47 o 
   4   6   2    12639.96    12429.71    196.58 o 
   6   6   2     1312.00     1295.37     80.91 o 
   8   6   2     5492.97     5300.46    171.34 o 
  10   6   2     2047.25     2172.74    200.56 o 
 -11   7   2      153.65       62.25     63.98 o 
  -9   7   2      197.75      207.83    102.46 o 
  -7   7   2      207.08      244.65     45.53 o 
  -5   7   2       12.72       14.56     25.24 o 
  -3   7   2     2374.25     2613.30     67.16 o 
  -1   7   2     5613.20     5508.42    201.62 o 
   1   7   2      827.78      810.03     44.66 o 
   3   7   2      405.99      406.97     39.22 o 
   5   7   2     1511.39     1476.68     92.29 o 
   7   7   2     2417.23     2570.96    184.57 o 
   9   7   2       93.32       64.67     92.29 o 
 -10   8   2     1790.53     1592.13    179.49 o 
  -8   8   2     3094.13     2963.31    155.14 o 
  -6   8   2     9194.97     9127.13    153.30 o 
  -4   8   2    22030.84    22734.04    444.05 o 
  -2   8   2     5305.97     5256.76    139.67 o 
   0   8   2    24691.10    24347.87    663.48 o 
   2   8   2    15736.57    15014.92    175.69 o 
   4   8   2     6331.78     6298.66    127.01 o 
   6   8   2     3215.89     3127.58    127.04 o 
   8   8   2     1952.96     1905.33    177.31 o 
  10   8   2     1501.75     1324.72    186.03 o 
  -9   9   2     1401.42     1356.69    173.67 o 
  -7   9   2     5004.45     4995.78    331.72 o 
  -5   9   2    12497.50    13319.45    359.16 o 
  -3   9   2     1265.82     1352.53     70.61 o 
  -1   9   2    17618.33    16072.66    708.85 o 
   1   9   2     6562.40     6480.64    117.96 o 
   3   9   2    16202.30    16236.10    265.45 o 
   5   9   2     3136.80     3395.90    128.14 o 
   7   9   2     3883.94     3995.23    233.99 o 
   9   9   2     4235.32     4009.76    258.69 o 
 -10  10   2       55.39       58.86    105.37 o 
  -8  10   2      144.42      177.68     65.19 o 
  -6  10   2     1168.68     1224.49     97.75 o 
  -4  10   2     1329.92     1355.70     50.18 o 
  -2  10   2      437.78      362.98     38.48 o 
   0  10   2      149.80      162.90     22.80 o 
   2  10   2     1901.77     1843.10     74.48 o 
   4  10   2      474.97      534.97     66.28 o 
   8  10   2      160.94      136.61    104.64 o 
  10  10   2        4.98        0.00    107.55 o 
  -9  11   2     1004.16     1049.31    172.22 o 
  -7  11   2     2119.81     2141.57    151.87 o 
  -5  11   2    11859.81    11858.26    293.55 o 
  -3  11   2     4502.01     4879.64    127.21 o 
  -1  11   2     4555.77     4739.58     92.64 o 
   1  11   2    14032.33    14043.01    313.29 o 
   3  11   2    10733.68    10810.24    214.17 o 
   5  11   2     4143.93     4217.76    159.93 o 
   7  11   2     4302.02     4466.11    265.96 o 
  -8  12   2     1077.26      762.28    155.51 o 
  -6  12   2     5681.11     5776.41    208.93 o 
  -4  12   2     5427.17     5633.78    118.67 o 
  -2  12   2      718.89      713.90     40.01 o 
   0  12   2     3631.42     3490.83    149.15 o 
   2  12   2     7621.56     8014.48    155.45 o 
   4  12   2     4476.78     4302.26    155.78 o 
   6  12   2     3643.78     3836.93    381.14 o 
   8  12   2     2019.14     1923.49    207.83 o 
  -7  13   2      749.34      818.38    101.08 o 
  -5  13   2     1178.28     1223.17    136.89 o 
  -3  13   2       96.10      138.49     41.99 o 
  -1  13   2      286.30      326.60     71.22 o 
   1  13   2      267.77      289.92     38.60 o 
   3  13   2       12.72       57.28     36.76 o 
   5  13   2      207.07      210.34     53.00 o 
   7  13   2        1.72        0.00     85.02 o 
  -8  14   2     1002.22      889.44    173.67 o 
  -6  14   2     1583.73     1348.51    112.49 o 
  -4  14   2     2480.75     2572.38    206.40 o 
  -2  14   2     3314.12     3299.27    219.45 o 
   0  14   2     4434.02     4517.93    174.11 o 
   2  14   2     5996.27     5857.77    145.64 o 
   4  14   2     1195.75     1174.02     81.61 o 
   6  14   2     1182.89     1117.65    215.46 o 
  -7  15   2     1881.95     2014.76    166.04 o 
  -5  15   2     2827.17     2764.67    386.59 o 
  -3  15   2     2277.17     2299.22    383.32 o 
  -1  15   2     6411.61     6679.58    567.89 o 
   1  15   2     3586.85     3838.68    171.09 o 
   3  15   2     2303.68     2353.23    106.26 o 
   5  15   2     1203.18     1209.90    183.85 o 
   7  15   2     1451.69     1491.55    252.88 o 
  -6  16   2        8.23        0.00    103.91 o 
  -4  16   2       34.28       69.91     65.65 o 
  -2  16   2       11.70        0.00     54.59 o 
   0  16   2      137.80      140.97     94.47 o 
   2  16   2      344.55      251.70     89.38 o 
   4  16   2        0.40        0.00     63.95 o 
   6  16   2       15.97       34.15    115.54 o 
  -5  17   2     1880.34     1465.69    209.28 o 
  -3  17   2     2445.98     2336.27    149.14 o 
  -1  17   2      777.86      790.77    103.41 o 
   1  17   2     1484.02     1635.93    175.85 o 
   3  17   2     1806.45     1569.61    186.03 o 
   5  17   2      758.58      647.80    100.75 o 
  -4  18   2      409.63      435.55     94.47 o 
  -2  18   2      998.16     1066.83    156.23 o 
   0  18   2      991.11     1025.16    119.45 o 
   2  18   2     1123.99     1111.77    168.59 o 
  -1  19   2      324.73      192.08     82.44 o 
 -11   1   3     4413.89     4998.76    261.60 o 
  -9   1   3     7541.35     7481.20    172.16 o 
  -7   1   3     9658.93     9278.91    133.92 o 
  -5   1   3    29062.34    29526.92    636.68 o 
  -3   1   3    59052.38    56339.06   1423.06 o 
  -1   1   3    61491.70    59702.77   1095.70 o 
   1   1   3   113555.41   106733.93    503.58 o 
   3   1   3    41870.75    41264.82    923.60 o 
   5   1   3    28196.06    29032.71    560.26 o 
   7   1   3     2773.83     2725.81     86.18 o 
   9   1   3     9943.24    11054.57    469.07 o 
  11   1   3     3720.90     3684.56    173.67 o 
 -10   2   3     4834.10     4946.03    136.58 o 
  -8   2   3     3217.95     3278.01    101.64 o 
  -6   2   3    23293.29    23159.32    406.87 o 
  -4   2   3    30099.06    30347.89    698.82 o 
  -2   2   3    22313.07    21846.19    546.35 o 
   0   2   3    13233.83    13867.97    205.07 o 
   2   2   3     3928.57     3444.82     73.80 o 
   4   2   3    21800.21    23078.32    638.02 o 
   6   2   3     8968.47     9333.57    461.43 o 
   8   2   3     4022.93     4603.70    370.24 o 
  10   2   3     5628.57     5927.44    287.03 o 
  -9   3   3      412.95      436.84     58.16 o 
  -7   3   3     1443.04     1587.26    106.41 o 
  -5   3   3     8208.56     8499.71    225.20 o 
  -3   3   3     4497.29     4860.94    167.26 o 
  -1   3   3    50695.01    48729.48   1808.12 o 
   1   3   3      470.27      423.28     25.22 o 
   3   3   3     4755.54     4787.89    101.87 o 
   5   3   3      419.22      531.41     55.10 o 
   7   3   3     1861.40     1724.81     89.18 o 
   9   3   3       14.15        0.00     44.33 o 
 -10   4   3     1091.16     1036.11     98.62 o 
  -8   4   3     4160.98     4209.35    116.30 o 
  -6   4   3    19358.50    18594.04    427.16 o 
  -4   4   3    59956.69    62208.44   1347.68 o 
  -2   4   3   144982.97   146480.64   3710.66 o 
   0   4   3     7749.87     7240.09    251.54 o 
   2   4   3    40235.80    38218.72    535.65 o 
   4   4   3    16038.09    16142.05    345.51 o 
   6   4   3    13580.59    13550.93    206.56 o 
   8   4   3     9149.14     8744.74    309.56 o 
  10   4   3     3578.53     3751.07    241.98 o 
 -11   5   3     2547.93     2746.81    219.45 o 
  -9   5   3     1878.23     1997.34    108.83 o 
  -7   5   3     6446.73     6749.50    138.07 o 
  -5   5   3     4766.17     4691.95    101.55 o 
  -3   5   3    12750.36    12952.89    250.56 o 
  -1   5   3     8656.89     8179.83    159.53 o 
   1   5   3    34575.04    33018.85   1171.95 o 
   3   5   3    48126.69    47882.07    347.32 o 
   5   5   3     2156.40     2104.51     90.89 o 
   7   5   3    18587.06    17752.53    417.83 o 
   9   5   3     6645.96     6382.34    290.67 o 
  11   5   3     1221.34     1296.38    184.57 o 
 -10   6   3     1423.94     1167.03    157.69 o 
  -8   6   3     1866.84     1807.47     86.72 o 
  -6   6   3     2362.41     2485.33     84.13 o 
  -4   6   3     4927.99     5190.53    113.86 o 
  -2   6   3     3106.66     3065.71     53.98 o 
   0   6   3      106.56      180.98     39.13 o 
   2   6   3        9.38        5.89     18.51 o 
   4   6   3      132.08       87.20     54.50 o 
   6   6   3      303.16      292.74     54.30 o 
   8   6   3      381.62      364.79    108.27 o 
  10   6   3      255.35      198.38    114.09 o 
 -11   7   3     4622.65     4262.64    268.87 o 
  -9   7   3     5852.53     5657.23    227.81 o 
  -7   7   3     9674.99     9721.21    168.79 o 
  -5   7   3    11780.07    11850.60    266.72 o 
  -3   7   3     9042.87     8863.27    162.47 o 
  -1   7   3    14647.24    14810.41    329.38 o 
   1   7   3    48233.20    49308.87    471.97 o 
   3   7   3    14484.30    14030.54    172.73 o 
   5   7   3    16517.74    16009.69    352.07 o 
   7   7   3     5888.70     5867.86    263.05 o 
   9   7   3     3288.80     3192.99    225.27 o 
 -10   8   3      770.84      760.82    146.06 o 
  -8   8   3     1839.49     1838.09    264.14 o 
  -6   8   3     3547.23     3675.76    103.26 o 
  -4   8   3    53076.61    54359.78   1259.77 o 
  -2   8   3    10329.44    10697.36    135.52 o 
   0   8   3    12744.68    12226.85    244.07 o 
   2   8   3     8340.65     8389.09    247.91 o 
   4   8   3       22.38       45.07     27.77 o 
   6   8   3     2206.32     2199.76    240.89 o 
   8   8   3     2295.53     2343.51    196.93 o 
  10   8   3      423.95      467.25    111.91 o 
  -9   9   3       55.04       32.52     57.26 o 
  -7   9   3        8.38        0.00     82.84 o 
  -5   9   3     1234.68     1294.80     52.39 o 
  -3   9   3      114.85      102.83     22.43 o 
  -1   9   3     1262.31     1212.53     44.72 o 
   1   9   3     5590.60     5592.07    112.39 o 
   3   9   3     7060.32     6982.88    141.74 o 
   5   9   3      470.40      409.11     99.55 o 
   7   9   3       31.83       31.41     46.93 o 
   9   9   3      649.99      816.05    155.51 o 
 -10  10   3     2726.58     2375.48    225.27 o 
  -8  10   3     2753.16     2751.53    249.97 o 
  -6  10   3    20843.35    20045.27   1583.41 o 
  -4  10   3    15220.81    15385.32    298.42 o 
  -2  10   3     1765.39     1764.81     53.53 o 
   0  10   3    17509.03    17824.41    467.23 o 
   2  10   3     8389.21     8214.74    197.59 o 
   4  10   3     8353.78     8572.24    161.97 o 
   6  10   3     2235.91     2308.58    119.50 o 
   8  10   3     6177.21     5633.14    295.75 o 
  -9  11   3     1092.65      933.77    162.77 o 
  -7  11   3      335.33      270.32    111.91 o 
  -5  11   3     6524.04     6701.03    167.95 o 
  -3  11   3      239.82      282.07     34.93 o 
  -1  11   3     5211.79     5171.39    179.35 o 
   1  11   3     9324.17     9626.17    345.91 o 
   3  11   3     7222.22     7342.58    150.79 o 
   5  11   3      435.98      543.83     78.08 o 
   7  11   3     2103.69     1684.42    188.93 o 
   9  11   3     2293.79     2371.85    225.27 o 
  -6  12   3     1709.61     1718.32     89.42 o 
  -4  12   3     2118.66     2139.57    129.26 o 
  -2  12   3     1504.75     1258.17    213.26 o 
   0  12   3     1105.34     1069.00     55.29 o 
   2  12   3     2911.20     2766.44     96.78 o 
   4  12   3      715.99      721.58    135.16 o 
   6  12   3      800.83      836.51    129.35 o 
   8  12   3     1465.30     1487.49    186.03 o 
  -9  13   3      891.80      899.62    175.85 o 
  -7  13   3     3042.59     2421.26    220.91 o 
  -5  13   3     1442.54     1488.46    104.88 o 
  -3  13   3     3010.94     3066.05    112.11 o 
  -1  13   3    10302.92    10617.04    298.10 o 
   1  13   3     5737.88     6047.35    148.94 o 
   3  13   3    10132.54    10078.92    226.09 o 
   5  13   3     3364.15     3371.73    418.20 o 
   7  13   3     2137.09     1848.65    202.74 o 
  -8  14   3     1118.52      806.60    177.31 o 
  -6  14   3     1156.51      815.32    159.87 o 
  -4  14   3     1102.90     1416.79    112.92 o 
  -2  14   3     3786.82     3816.47    240.16 o 
   0  14   3      197.61      254.25     90.11 o 
   2  14   3      470.17      500.72     59.77 o 
   4  14   3     1648.10     1531.20     89.50 o 
   6  14   3      514.10      434.55    136.61 o 
  -7  15   3      531.16      359.70    144.61 o 
  -5  15   3     1947.91     1601.58    193.29 o 
  -3  15   3      657.52      620.43     92.82 o 
  -1  15   3      231.71      285.34     82.11 o 
   1  15   3     1962.83     1978.84    196.93 o 
   3  15   3     2026.97     1911.60     97.14 o 
   5  15   3      830.48      758.56     80.62 o 
   7  15   3      912.95      736.84    167.13 o 
  -6  16   3     3009.22     2288.28    228.90 o 
  -4  16   3     6025.08     6100.87    687.07 o 
  -2  16   3     3722.97     3721.05    321.91 o 
   0  16   3     2772.77     2946.12    155.87 o 
   2  16   3     2572.16     2558.31    148.21 o 
   4  16   3      837.42     1028.25     85.70 o 
   6  16   3      959.25      797.88    178.03 o 
  -5  17   3       99.11      195.47    127.89 o 
  -3  17   3      701.77      769.77    204.92 o 
  -1  17   3       86.69       68.31    108.27 o 
   1  17   3      503.36      599.43    141.70 o 
   3  17   3      295.05      301.45    138.43 o 
   5  17   3      277.16      243.43    112.63 o 
  -4  18   3      185.25      243.78     82.20 o 
  -2  18   3      463.83      457.08    144.61 o 
   0  18   3     1509.88     1385.85    133.34 o 
   2  18   3     1013.20      930.14    162.77 o 
 -10   0   4    14148.85    13640.31    402.57 o 
  -8   0   4     7382.89     7931.06    177.60 o 
  -6   0   4     8754.60     6681.14    749.92 o 
  -4   0   4    21016.55    21011.20    190.88 o 
  -2   0   4   156596.73   150808.13    541.03 o 
   2   0   4    79033.36    75512.58    443.27 o 
   4   0   4    40738.70    43161.26    409.11 o 
   8   0   4     2406.90     2453.24    146.79 o 
  10   0   4     1678.38     2061.56    186.03 o 
 -11   1   4     1182.09     1143.64    115.56 o 
  -9   1   4     1914.44     2101.83     75.35 o 
  -7   1   4     9177.62     8855.81    129.50 o 
  -5   1   4     1750.50     1647.08     79.09 o 
  -3   1   4     3166.67     2997.92     55.59 o 
  -1   1   4     6604.08     6747.12    194.25 o 
   1   1   4    28018.07    27240.66    249.25 o 
   3   1   4     6598.61     6700.29    101.35 o 
   5   1   4      655.82      623.10     48.68 o 
   7   1   4       59.96       72.40     37.31 o 
   9   1   4     4066.77     4006.13    228.17 o 
  11   1   4      499.15      580.61    116.99 o 
  -8   2   4      295.38      356.32     48.19 o 
  -6   2   4      693.18      692.55     50.25 o 
  -4   2   4     8026.16     8185.10    122.78 o 
  -2   2   4     4939.62     4892.56    388.07 o 
   0   2   4     1653.94     1659.70     37.50 o 
   2   2   4    31193.73    30033.56    377.91 o 
   4   2   4    16800.48    17465.22    496.98 o 
   6   2   4     6951.62     7196.57    322.64 o 
   8   2   4       84.85       71.75     34.25 o 
  10   2   4     3153.04     3474.93    231.81 o 
  -9   3   4     5697.50     5594.51    141.23 o 
  -7   3   4     6225.92     6545.66    181.42 o 
  -5   3   4    47780.16    48432.27    632.76 o 
  -3   3   4    23313.30    22943.29    431.45 o 
  -1   3   4    11156.34    11819.30    147.57 o 
   1   3   4    51482.84    50146.46   1300.06 o 
   3   3   4    30548.14    28896.88    253.81 o 
   5   3   4    13020.89    13070.16    416.99 o 
   7   3   4    10572.02    10467.67    314.65 o 
   9   3   4     6943.10     6798.72    292.85 o 
  11   3   4     3540.73     3799.75    259.42 o 
 -10   4   4      979.71     1066.43     81.11 o 
  -8   4   4      668.71      604.19     60.51 o 
  -6   4   4     1360.90     1372.87     79.18 o 
  -4   4   4     6277.18     5853.09    128.28 o 
  -2   4   4     2419.75     2573.25     45.89 o 
   0   4   4    38577.95    37592.76    786.00 o 
   2   4   4     6681.45     6461.46    116.70 o 
   4   4   4     4292.15     3919.41    109.01 o 
   6   4   4      724.98      726.82     58.45 o 
   8   4   4     1766.99     1829.03    160.59 o 
  10   4   4       17.23        3.56     46.37 o 
  -9   5   4     2128.56     2225.94     98.12 o 
  -7   5   4     5711.28     5673.62    128.96 o 
  -5   5   4    10748.21    11336.89    153.97 o 
  -3   5   4    19567.21    19632.01    448.24 o 
  -1   5   4     2819.75     2743.33     66.87 o 
   1   5   4       44.50       52.71     23.37 o 
   3   5   4    10353.47    10034.38    270.32 o 
   5   5   4     6528.02     6582.17    231.08 o 
   7   5   4      100.50      111.47     45.70 o 
   9   5   4     1491.30     1635.01    168.59 o 
  11   5   4     2011.98     2001.25    207.83 o 
 -10   6   4     2730.31     2988.24    146.96 o 
  -8   6   4     3675.87     3822.14    117.60 o 
  -6   6   4     3575.03     3559.90     99.41 o 
  -4   6   4    17652.96    17800.17    301.09 o 
  -2   6   4    10957.03    10469.70    216.75 o 
   0   6   4    12345.17    11679.62    221.67 o 
   2   6   4    33022.46    32060.25    572.85 o 
   4   6   4    12799.68    12830.41    206.06 o 
   6   6   4    13558.26    12910.01    353.16 o 
   8   6   4     2996.83     3002.60    207.10 o 
  10   6   4     1190.54     1050.76    169.31 o 
  -9   7   4      506.01      626.44     86.72 o 
  -7   7   4     1701.15     1621.01     82.51 o 
  -5   7   4      503.62      573.51     44.06 o 
  -3   7   4      496.77      558.54     32.72 o 
  -1   7   4        4.53       20.82     14.46 o 
   1   7   4     4094.07     3951.03    108.73 o 
   3   7   4     1781.55     1799.92     67.64 o 
   5   7   4     2488.55     2669.06    168.59 o 
   7   7   4      281.31      254.33     94.47 o 
   9   7   4       16.22        0.00     46.51 o 
 -10   8   4     1721.38     1882.80    178.03 o 
  -8   8   4      305.64      341.53    101.01 o 
  -6   8   4     4204.91     4330.01    103.63 o 
  -4   8   4       46.82       80.67     28.75 o 
  -2   8   4     6612.41     6952.88     89.56 o 
   0   8   4    10264.54    10011.43    251.52 o 
   2   8   4     9667.39     9430.71    277.13 o 
   4   8   4    11977.99    12291.04    255.06 o 
   6   8   4     1674.82     1582.52     99.63 o 
   8   8   4     2598.01     2452.51    201.29 o 
  10   8   4     1236.99     1262.95    190.39 o 
  -9   9   4     2307.52     2206.34    135.23 o 
  -7   9   4    13343.59    12961.93    995.90 o 
  -5   9   4     8767.71     9045.94    215.96 o 
  -3   9   4     5395.25     5488.54    137.05 o 
  -1   9   4     4842.05     4808.48    143.48 o 
   1   9   4      475.02      491.71     61.63 o 
   3   9   4     3536.46     3518.02    100.10 o 
   5   9   4      593.66      559.54    106.09 o 
   7   9   4     2116.46     2185.82    187.48 o 
   9   9   4     2817.73     2932.84    229.63 o 
 -10  10   4        2.65        0.00    108.27 o 
  -8  10   4       52.47        2.95     57.09 o 
  -6  10   4      776.70      903.01     78.44 o 
  -4  10   4       14.72       37.13     22.91 o 
  -2  10   4     1168.39      952.83    162.51 o 
   0  10   4      729.21      709.45     44.66 o 
   2  10   4      360.83      391.10     46.32 o 
   4  10   4     1510.97     1510.96     76.64 o 
   6  10   4        0.69       31.16     45.27 o 
   8  10   4      487.00      385.86    127.17 o 
  -9  11   4     1218.80      893.80    159.87 o 
  -7  11   4     1722.64     1557.51    183.48 o 
  -5  11   4     8122.11     8135.03    362.26 o 
  -3  11   4     6630.55     6785.63    184.91 o 
  -1  11   4     6575.24     6396.98    212.60 o 
   1  11   4     8867.08     9266.54    267.14 o 
   3  11   4      588.83      641.90     60.66 o 
   5  11   4     6220.08     6316.94    287.03 o 
   7  11   4     4062.79     4080.21    334.63 o 
  -8  12   4      625.51      827.99    103.63 o 
  -6  12   4       34.45        0.00     59.59 o 
  -4  12   4     2064.70     2269.40    130.68 o 
  -2  12   4     1035.43     1086.02     57.59 o 
   0  12   4     8516.62     8891.64    232.22 o 
   2  12   4     6394.45     6391.77    155.34 o 
   4  12   4     6189.03     6167.64    151.79 o 
   6  12   4     2429.74     2456.30    133.74 o 
  -7  13   4      123.43      135.89    115.54 o 
  -5  13   4      400.92      450.57     63.34 o 
  -3  13   4      796.23      836.17     84.73 o 
  -1  13   4        8.39        0.00     37.62 o 
   1  13   4       22.98       31.24     30.34 o 
   3  13   4      124.35       37.52     38.21 o 
   5  13   4        0.02       39.45     58.65 o 
  -8  14   4     1185.53      783.35    171.49 o 
  -6  14   4     2409.28     2448.69    374.96 o 
  -4  14   4     3135.62     3194.49    151.24 o 
  -2  14   4     1034.65     1041.03     80.53 o 
   0  14   4     2565.91     2467.19     84.72 o 
   2  14   4     2938.49     3011.14     95.88 o 
   4  14   4     1294.18     1215.26     83.67 o 
   6  14   4      589.70      704.15     96.76 o 
  -5  15   4     1765.53     1806.28    293.57 o 
  -3  15   4     4215.40     4549.99    539.19 o 
  -1  15   4      742.18      814.43    107.55 o 
   1  15   4      917.06      990.77    109.70 o 
   3  15   4     3334.57     3398.66    167.91 o 
   5  15   4      497.99      643.28     76.47 o 
  -6  16   4      377.27      168.59    119.90 o 
  -4  16   4      168.03      143.15     82.84 o 
  -2  16   4      503.43      420.80     87.12 o 
   0  16   4      879.30      801.13    104.04 o 
   2  16   4      383.60      288.21     85.02 o 
   4  16   4      410.23      395.22     92.44 o 
  -5  17   4     1626.21     1159.04    188.93 o 
  -3  17   4      999.29     1047.73    225.63 o 
  -1  17   4     2126.90     2115.46    198.74 o 
   1  17   4      836.40      759.30    123.90 o 
   3  17   4     1478.51     1577.60    191.11 o 
  -2  18   4      994.46      938.25    117.33 o 
   0  18   4       46.55       82.11     87.20 o 
   2  18   4      995.42     1136.43    125.30 o 
 -11   1   5     5828.80     6122.92    295.75 o 
  -9   1   5     3233.39     3186.87    139.76 o 
  -7   1   5     1035.07      800.37    123.77 o 
  -5   1   5    24193.34    23117.19    230.53 o 
  -3   1   5    29589.52    29159.87    578.86 o 
  -1   1   5    12406.62    12138.37    230.80 o 
   1   1   5    18186.89    15945.37   1306.55 o 
   3   1   5    58012.55    56088.89    936.31 o 
   7   1   5     3423.12     3675.32    327.36 o 
   9   1   5     3141.43     2731.55    198.38 o 
  11   1   5     2628.72     2507.25    155.67 o 
 -10   2   5     5835.93     5911.72    194.22 o 
  -8   2   5     1776.27     1754.25     79.59 o 
  -6   2   5     9365.12     9208.13    293.94 o 
  -4   2   5    16492.45    16855.72    212.92 o 
  -2   2   5    21008.36    20449.10    462.59 o 
   0   2   5     9401.18     9991.56    224.87 o 
   2   2   5     2192.93     2387.87     67.35 o 
   4   2   5     1683.58     1593.14     67.38 o 
   6   2   5     2209.46     2021.59    136.61 o 
   8   2   5      671.46      754.28    116.27 o 
  10   2   5     3673.96     3663.87    241.98 o 
 -11   3   5        0.74        0.00     53.14 o 
  -9   3   5       27.82       66.85     63.22 o 
  -7   3   5      570.26      672.47    100.44 o 
  -5   3   5      298.13      357.02     35.87 o 
  -3   3   5     5999.39     6481.39    169.28 o 
  -1   3   5       87.93       81.66     19.79 o 
   1   3   5     4571.31     4951.53    132.98 o 
   3   3   5     6757.94     7157.87    205.40 o 
   5   3   5     6226.36     6664.37    526.11 o 
   7   3   5       17.16       10.03     34.92 o 
 -10   4   5     4809.28     4908.66    178.59 o 
  -8   4   5     7887.44     8082.33    160.36 o 
  -6   4   5     5551.76     5358.54    126.90 o 
  -4   4   5    18078.31    17842.09    461.97 o 
  -2   4   5    35683.37    35696.42    668.05 o 
   0   4   5     2433.16     2314.59     56.34 o 
   2   4   5    65282.35    65745.41    564.62 o 
   4   4   5    13391.79    13901.25    204.32 o 
   6   4   5    10955.65    10432.07    307.38 o 
   8   4   5     9954.12     9492.48    332.81 o 
  10   4   5     4685.86     4257.56    263.05 o 
  -9   5   5      275.46      344.82     87.20 o 
  -7   5   5     3472.47     3543.36    105.43 o 
  -5   5   5     2044.34     1932.00     63.26 o 
  -3   5   5    18961.43    18430.01    393.83 o 
  -1   5   5    30105.16    29622.89    326.04 o 
   1   5   5    26777.48    26008.74    690.81 o 
   3   5   5    16255.83    16057.10    366.24 o 
   5   5   5     6598.15     5995.02    226.72 o 
   7   5   5     1242.54     1270.22    136.61 o 
   9   5   5      668.90      594.42    132.25 o 
 -10   6   5      573.04      449.08    110.45 o 
  -8   6   5        3.90        0.00     38.37 o 
  -6   6   5      784.91      773.36     56.86 o 
  -4   6   5     4583.77     4741.45    135.89 o 
  -2   6   5      642.09      595.55     30.86 o 
   0   6   5       36.58       56.50     18.51 o 
   2   6   5       23.46       47.51     29.90 o 
   4   6   5     4182.85     4501.48    128.75 o 
   6   6   5     2559.33     2539.71    171.49 o 
   8   6   5       29.88       32.63     41.51 o 
  10   6   5     1269.58     1148.14    175.85 o 
  -9   7   5     8519.15     8453.38    296.32 o 
  -7   7   5     4247.68     4509.13    154.12 o 
  -5   7   5    11328.65    11959.35    385.61 o 
  -3   7   5    37853.01    38456.88    713.80 o 
  -1   7   5    10830.62    10734.45    199.28 o 
   1   7   5    13678.68    13974.16    406.71 o 
   3   7   5    11277.52    11073.57    160.43 o 
   5   7   5     7162.30     7497.05    270.32 o 
   7   7   5     1307.90     1306.55    149.69 o 
   9   7   5     2241.05     2192.36    202.74 o 
  -8   8   5     6322.43     6175.63    169.14 o 
  -6   8   5      300.39      379.49     45.22 o 
  -4   8   5      765.39      740.39     40.76 o 
  -2   8   5     1439.73     1198.61    232.36 o 
   0   8   5     4842.38     4635.85     86.17 o 
   2   8   5      300.55      321.18     38.06 o 
   4   8   5     2289.20     2260.65    101.58 o 
   6   8   5     3093.45     3352.13    206.37 o 
   8   8   5     2780.88     2880.52    217.27 o 
  -9   9   5       71.68       52.96     62.25 o 
  -7   9   5     2006.18     2145.22     93.01 o 
  -5   9   5     2414.73     2378.12     67.01 o 
  -3   9   5       54.72      115.08     24.28 o 
  -1   9   5     2551.85     2757.50     71.62 o 
   1   9   5      968.07     1020.69     77.54 o 
   3   9   5     1687.57     1719.75     74.63 o 
   5   9   5     4333.85     4172.08    145.78 o 
   7   9   5     1654.28     1379.22    158.41 o 
   9   9   5      574.70      542.10    144.61 o 
  -8  10   5     1412.02     1411.92    148.97 o 
  -6  10   5     5297.19     5663.77    161.60 o 
  -4  10   5    10775.34    11031.74    301.33 o 
  -2  10   5    17429.20    17465.84    296.81 o 
   0  10   5    13952.08    13775.82    441.99 o 
   2  10   5    11773.75    11648.43    422.73 o 
   4  10   5     8531.67     8394.27    165.76 o 
   6  10   5     6051.09     6134.54    285.58 o 
   8  10   5     4926.58     4982.05    286.31 o 
  -7  11   5     1073.56     1229.06    108.21 o 
  -5  11   5     4073.08     4116.50    239.98 o 
  -3  11   5     3297.30     3371.02    106.56 o 
  -1  11   5     4412.69     4291.22    121.25 o 
   1  11   5     2809.36     2861.21     82.34 o 
   3  11   5     2040.65     2202.77     91.06 o 
   5  11   5     2344.35     2309.54    121.86 o 
   7  11   5     1080.45     1310.91    138.07 o 
  -8  12   5      799.59      769.54    159.14 o 
  -6  12   5     2993.09     2860.55    121.35 o 
  -4  12   5     1729.65     1688.65     68.88 o 
  -2  12   5     4516.05     4636.44    168.97 o 
   0  12   5     1682.32     1710.37     86.01 o 
   2  12   5      698.94      761.20     64.61 o 
   4  12   5     3155.15     3015.30    112.26 o 
   6  12   5     1742.60     1616.84    178.76 o 
   8  12   5      203.49      169.31     89.38 o 
  -7  13   5     2192.68     2080.55    343.71 o 
  -5  13   5     2298.47     2504.83    162.03 o 
  -3  13   5     4608.06     4712.26    309.54 o 
  -1  13   5     5437.60     5364.49    114.27 o 
   1  13   5     2271.83     2366.86     90.02 o 
   3  13   5     5226.27     5300.63    144.58 o 
   5  13   5     4926.71     4394.90    267.41 o 
   7  13   5     1363.10     1149.59    182.39 o 
  -8  14   5      159.22      228.17    140.97 o 
  -6  14   5      132.27       89.38    107.55 o 
  -4  14   5     1017.98     1008.39     97.94 o 
  -2  14   5     3197.35     3394.06    140.33 o 
   0  14   5     3271.76     3479.43    100.01 o 
   2  14   5      998.29     1139.56     89.35 o 
   4  14   5     2959.80     2816.53    154.26 o 
   6  14   5       64.49      130.12     75.57 o 
  -7  15   5      605.55      390.95    138.79 o 
  -5  15   5      493.95      426.60     81.89 o 
  -3  15   5      812.56      806.29    101.29 o 
  -1  15   5     1436.77     1506.05    191.48 o 
   1  15   5     3699.70     3845.01    109.68 o 
   3  15   5      239.67      284.31     80.70 o 
   5  15   5      696.32      627.68    101.40 o 
  -6  16   5     1373.51     1093.64    187.48 o 
  -4  16   5     3489.71     3494.83    340.81 o 
  -2  16   5      618.82      593.29     99.55 o 
   0  16   5     2269.95     2405.41    194.75 o 
   2  16   5     2326.05     2331.40    109.28 o 
   4  16   5     2116.57     2291.80    136.87 o 
  -5  17   5      379.49      313.92    139.52 o 
  -3  17   5      161.70      253.73     79.97 o 
   1  17   5      371.15      419.99     90.42 o 
   3  17   5       93.32      134.53     52.09 o 
  -2  18   5      530.99      561.72     99.22 o 
   0  18   5       63.68      174.40    104.64 o 
   2  18   5      285.15      289.94    119.90 o 
 -10   0   6     8545.90     8544.18    331.36 o 
  -8   0   6    12451.67    12679.66    358.97 o 
  -6   0   6    30844.13    29967.20    498.86 o 
  -4   0   6    21944.21    22166.79    256.36 o 
  -2   0   6    29144.44    27608.30   1301.83 o 
   0   0   6     6167.85     5965.96    135.89 o 
   2   0   6    23386.07    21440.38    253.61 o 
   4   0   6    65789.10    66722.78    537.01 o 
  10   0   6    11682.20    12088.87    416.38 o 
  -9   1   6     1143.41     1060.40    102.46 o 
  -7   1   6      679.58      780.10     55.63 o 
  -5   1   6      878.43      864.37     45.42 o 
  -3   1   6     5857.70     5524.55     97.85 o 
  -1   1   6      695.38      846.42     36.54 o 
   1   1   6     4340.34     4547.45     80.65 o 
   3   1   6    11127.56    11150.27    141.93 o 
   5   1   6     1581.03     1999.07    106.82 o 
   7   1   6      574.37      772.45    116.27 o 
   9   1   6      912.47      996.26    146.79 o 
 -10   2   6     2284.45     2049.21    177.31 o 
  -8   2   6     2534.84     2565.64    122.81 o 
  -6   2   6     5497.93     5285.53    125.86 o 
  -4   2   6     8205.62     8451.64    226.03 o 
  -2   2   6     1993.51     1833.22    130.32 o 
   0   2   6    25756.03    25735.53    459.32 o 
   2   2   6    19627.76    19149.21    143.31 o 
   4   2   6     5125.49     5242.53    108.84 o 
   6   2   6     4016.86     3615.18    183.12 o 
   8   2   6     2980.82     3117.41    199.83 o 
  10   2   6      683.22      630.75     87.47 o 
  -9   3   6     4639.74     4544.50    167.00 o 
  -7   3   6     7593.94     6087.37    767.99 o 
  -5   3   6    31203.16    28018.69   2012.19 o 
  -3   3   6    52371.41    52163.67   1163.60 o 
  -1   3   6    49189.28    51547.55    531.68 o 
   1   3   6    20168.61    18895.56    515.21 o 
   3   3   6    20215.85    20271.46    280.45 o 
   5   3   6    15478.50    15603.05    347.35 o 
   7   3   6     8971.75     9106.62    308.83 o 
   9   3   6     2900.44     2904.50    210.01 o 
 -10   4   6       65.70        0.00     73.39 o 
  -8   4   6     2755.41     2806.59    124.22 o 
  -6   4   6     3711.51     3989.67    112.54 o 
  -4   4   6     1754.09     1688.84     67.47 o 
  -2   4   6     6439.31     6449.19     79.21 o 
   0   4   6     3862.06     3706.60     63.64 o 
   2   4   6     8069.68     7518.08    329.54 o 
   4   4   6     2963.35     2963.03    100.83 o 
   6   4   6     2758.80     2704.66    169.31 o 
   8   4   6     2811.22     2685.04    194.75 o 
  10   4   6      191.18      126.44    103.91 o 
 -11   5   6     1527.25     1709.85    168.59 o 
  -9   5   6     2601.92     2502.32    159.14 o 
  -7   5   6     2356.14     2673.58     94.82 o 
  -5   5   6    11822.28    11933.97    365.84 o 
  -3   5   6    38013.55    39124.81    740.21 o 
  -1   5   6    11252.40    11303.56    197.36 o 
   1   5   6    14842.96    15044.00    309.78 o 
   3   5   6    11380.10    10819.47    299.02 o 
   5   5   6     1951.87     2069.94    183.12 o 
   7   5   6     7535.90     7616.22    292.85 o 
   9   5   6     1527.19     1568.88    172.22 o 
 -10   6   6     7222.82     7590.43    222.37 o 
  -8   6   6    12186.42    11770.56    199.24 o 
  -6   6   6     4303.19     4354.48     99.56 o 
  -4   6   6    11008.09    11036.81    146.88 o 
  -2   6   6    16523.37    16271.91    190.64 o 
   0   6   6     9650.05     9519.48    177.05 o 
   2   6   6    19514.33    19901.86    263.78 o 
   4   6   6    11859.11    11721.06    206.68 o 
   6   6   6    18301.65    18456.68    433.09 o 
   8   6   6     2454.93     2227.24    186.75 o 
  -9   7   6      704.31      719.27     92.69 o 
  -7   7   6      296.39      323.50     52.57 o 
  -5   7   6       42.85       68.00     31.10 o 
  -3   7   6    15639.48    16442.90    280.95 o 
  -1   7   6     2833.35     2853.48     67.54 o 
   1   7   6      124.99      160.37     59.89 o 
   3   7   6      232.56      256.29     43.35 o 
   5   7   6     2423.49     2278.11    164.95 o 
   7   7   6      274.52      251.43     93.74 o 
  -8   8   6     3940.50     3841.07    183.29 o 
  -6   8   6    10864.04    11295.22    386.65 o 
  -4   8   6     4873.07     4956.64    102.32 o 
  -2   8   6    14909.57    14614.24    394.27 o 
   0   8   6     4351.59     4422.97    155.86 o 
   2   8   6     5083.02     4883.41    160.87 o 
   4   8   6     6663.58     6457.14    166.37 o 
   6   8   6     3238.68     3306.35    209.28 o 
   8   8   6     1568.98     1685.15    178.03 o 
  -9   9   6     3352.08     3157.38    222.36 o 
  -7   9   6     2947.36     3058.16    133.52 o 
  -5   9   6     9189.54     9523.71    211.04 o 
  -3   9   6    10875.22    10836.77    209.50 o 
  -1   9   6    20265.65    20654.16    510.16 o 
   1   9   6     6015.74     5777.68    139.95 o 
   3   9   6     4180.66     4344.37    115.38 o 
   5   9   6    17517.05    17161.03    436.00 o 
   7   9   6     2757.67     2517.18    201.29 o 
   9   9   6     1501.96     1611.75    192.57 o 
  -8  10   6      782.45      835.94    101.88 o 
  -6  10   6      331.37      317.81     65.19 o 
  -4  10   6       11.36       12.20     28.12 o 
  -2  10   6      154.65      191.81     28.90 o 
   0  10   6        4.62       37.61     25.81 o 
   2  10   6        2.86       18.65     30.75 o 
   4  10   6      512.69      546.42     70.55 o 
  -9  11   6     2887.14     2253.40    212.19 o 
  -7  11   6     3721.85     3573.00    524.66 o 
  -5  11   6     2329.34     2390.19    105.03 o 
  -3  11   6     8892.26     9008.72    204.43 o 
  -1  11   6    16629.36    16470.97    215.02 o 
   1  11   6     5075.91     5000.99    131.68 o 
   3  11   6    10534.04    10079.96    261.62 o 
   5  11   6     7450.62     7646.02    319.73 o 
   7  11   6     1470.56     1536.18    178.03 o 
  -8  12   6     3313.50     2835.46    231.81 o 
  -6  12   6     6198.00     5900.88    549.00 o 
  -4  12   6    10625.42    10865.10    293.07 o 
  -2  12   6     6076.24     6166.78    165.82 o 
   0  12   6     8797.19     8832.65    187.22 o 
   2  12   6     2444.35     2474.90     98.52 o 
   4  12   6     4921.99     5061.66    142.74 o 
   6  12   6     1514.04     1510.75    175.13 o 
   8  12   6     1534.51     1308.00    196.20 o 
  -5  13   6        5.34        0.00     92.29 o 
  -3  13   6       14.57       34.85     44.17 o 
  -1  13   6       58.54        3.11     34.67 o 
   1  13   6        3.59        6.05     33.05 o 
   3  13   6     1319.91     1296.81     84.09 o 
   5  13   6      209.50      244.60     69.01 o 
  -8  14   6     3300.34     2727.19    240.53 o 
  -4  14   6     2186.98     2115.85    104.71 o 
  -2  14   6     6969.19     7085.35    423.32 o 
   0  14   6     1201.26     1114.88     68.63 o 
   2  14   6     2952.71     3025.80    100.43 o 
   4  14   6     2588.23     2782.08    240.89 o 
   6  14   6     1656.52     1640.09    195.47 o 
  -7  15   6     1226.62     1050.76    183.85 o 
  -5  15   6     1220.43     1057.30    170.77 o 
  -3  15   6     5285.61     5461.70    649.28 o 
  -1  15   6      884.16      822.98     88.81 o 
   1  15   6     3635.30     3753.07    110.89 o 
   3  15   6     2016.37     2045.40    104.63 o 
   5  15   6     1472.33     1401.75    199.83 o 
  -6  16   6        0.37      123.53    114.09 o 
  -2  16   6      124.98       93.23     70.49 o 
   0  16   6      776.97      656.73    100.66 o 
   2  16   6        0.59        4.14     44.33 o 
   4  16   6      242.97      233.52     59.74 o 
  -5  17   6     1499.29     1031.14    186.03 o 
  -3  17   6     2401.39     2448.83    302.66 o 
  -1  17   6     3058.65     3078.76    166.35 o 
   1  17   6     1777.91     1771.43    136.42 o 
   3  17   6      961.49      935.20    117.39 o 
  -2  18   6      400.41      428.03     96.59 o 
   0  18   6     1988.41     1810.39    142.36 o 
 -11   1   7     4875.10     4826.31    191.38 o 
  -9   1   7     9246.54     9556.12    238.39 o 
  -7   1   7     8351.60     8346.77    202.19 o 
  -5   1   7     5041.67     4823.77    158.57 o 
  -3   1   7     1421.96     1342.11     47.75 o 
  -1   1   7    20309.24    20933.89    212.39 o 
   1   1   7    30543.55    28773.60    484.32 o 
   3   1   7    13008.30    12236.82    156.45 o 
   7   1   7    13596.62    12912.19    366.97 o 
   9   1   7     3633.12     3338.32    224.54 o 
 -10   2   7     2026.43     2001.97    178.03 o 
  -8   2   7     1972.22     1895.94    218.73 o 
  -6   2   7     9120.16     8631.45    193.46 o 
  -4   2   7     3103.04     3181.77     88.47 o 
  -2   2   7    20249.35    20611.99    347.70 o 
   0   2   7    20206.99    21774.23    249.29 o 
   2   2   7     8990.88     9179.34    142.57 o 
   4   2   7    15790.54    15983.09    293.57 o 
   6   2   7     1860.89     1805.05    138.79 o 
   8   2   7     3083.33     3083.98    204.19 o 
  10   2   7     1886.46     1910.41    194.02 o 
 -11   3   7      346.57      187.48    103.91 o 
  -9   3   7       86.60      134.43     86.47 o 
  -7   3   7        0.88        0.00     39.08 o 
  -5   3   7      202.34      278.44     34.22 o 
  -3   3   7     3195.27     3526.86     69.87 o 
  -1   3   7    10446.77    11084.10    225.71 o 
   1   3   7     6746.76     6672.68    180.21 o 
   3   3   7       72.62       81.54     34.15 o 
   5   3   7       44.76       23.25     42.87 o 
   7   3   7     1406.65     1284.02    135.89 o 
   9   3   7      195.72      163.50     97.37 o 
 -10   4   7     1475.66     1385.76    148.97 o 
  -8   4   7     5278.69     5318.83    173.39 o 
  -6   4   7    10034.68    10379.95    248.74 o 
  -4   4   7    33319.02    29738.10   3192.54 o 
  -2   4   7    37966.04    36648.26    671.95 o 
   0   4   7    40684.69    42021.40    653.33 o 
   2   4   7    14577.06    14854.68    444.36 o 
   4   4   7     3527.28     3346.31    163.50 o 
   6   4   7     7102.90     6809.62    261.60 o 
  10   4   7     1602.34     1689.50    120.62 o 
  -9   5   7    10684.20    10359.67    248.90 o 
  -7   5   7     3438.33     3346.11    105.38 o 
  -5   5   7     1511.13     1404.41     58.68 o 
  -3   5   7    14889.41    14783.10    272.70 o 
  -1   5   7     7106.69     6862.25     92.41 o 
   1   5   7     6737.53     6434.95    107.85 o 
   3   5   7     5278.04     4869.36    126.60 o 
   5   5   7    11192.59    10266.38    305.20 o 
   7   5   7     5790.92     5823.53    265.23 o 
   9   5   7     1163.73     1426.45    168.59 o 
 -10   6   7      551.93      546.46    124.99 o 
  -8   6   7      239.93      289.65     67.21 o 
  -6   6   7     1318.22     1263.30     62.16 o 
  -4   6   7      473.44      482.19     36.84 o 
  -2   6   7     1076.31     1038.00     39.13 o 
   0   6   7     1691.98     1764.74     53.83 o 
   2   6   7     1837.95     1909.49     81.32 o 
   4   6   7     1170.59     1079.63     74.18 o 
   6   6   7      485.66      484.69     99.55 o 
   8   6   7     1906.96     2004.83    119.71 o 
  10   6   7      469.17      616.94    147.51 o 
  -9   7   7     4545.29     4375.41    167.60 o 
  -7   7   7     2865.25     3206.37    108.30 o 
  -5   7   7     1172.48     1143.00     64.93 o 
  -3   7   7     1525.11     1573.58     49.93 o 
  -1   7   7    16777.93    16828.08    260.54 o 
   1   7   7      492.17      457.07     42.04 o 
   3   7   7    19853.33    19815.50    267.96 o 
   5   7   7    16036.40    16391.48    405.48 o 
   7   7   7     4751.11     4747.33    252.88 o 
   9   7   7     3046.83     3005.50    237.62 o 
  -8   8   7     2133.41     2256.37    127.25 o 
  -6   8   7       18.81       36.61     44.17 o 
  -4   8   7     6000.91     6035.06     94.76 o 
  -2   8   7     9491.97     9771.06    190.26 o 
   0   8   7       63.25       54.67     23.48 o 
   2   8   7     4338.84     4184.50    136.94 o 
   4   8   7     4346.03     4206.58    139.95 o 
   6   8   7      114.39      231.81     95.19 o 
   8   8   7      142.24      140.10     62.33 o 
  -7   9   7      310.04      338.07     94.47 o 
  -5   9   7     1104.78     1115.68     68.23 o 
  -3   9   7      247.17      312.02     32.99 o 
  -1   9   7     4221.47     4533.11    138.24 o 
   1   9   7     1837.67     1770.70    103.92 o 
   3   9   7     2128.41     2101.19     85.79 o 
   5   9   7        5.23        7.99     74.12 o 
   7   9   7      146.56      186.75     98.83 o 
  -8  10   7     5519.34     5049.63    271.77 o 
  -6  10   7     6111.03     6807.93    440.75 o 
  -4  10   7     4252.97     4204.28     98.34 o 
  -2  10   7    11926.11    11983.29    290.89 o 
   0  10   7     8243.50     7994.99    177.52 o 
   2  10   7     1541.44     1682.19    155.14 o 
   4  10   7     2233.80     2435.07    180.21 o 
   6  10   7     4382.98     4128.94    246.34 o 
   8  10   7     1241.22     1092.18    172.95 o 
  -7  11   7     1496.55     1458.02    179.85 o 
  -5  11   7      212.83      120.10     45.37 o 
  -3  11   7     2093.89     2143.29    130.59 o 
  -1  11   7     5293.57     5270.63    162.78 o 
   1  11   7     2964.62     3096.38    115.97 o 
   3  11   7     2089.21     2075.85    233.62 o 
   5  11   7     2405.42     2185.82    191.11 o 
   7  11   7      524.38      422.19    132.25 o 
  -8  12   7      535.56      387.31    140.25 o 
  -6  12   7       16.65       56.70     79.21 o 
  -4  12   7     6365.11     6380.51    390.95 o 
  -2  12   7     3424.27     3341.75    147.36 o 
   0  12   7      885.47      917.23     62.26 o 
   2  12   7     1344.95     1336.98     92.86 o 
   4  12   7      647.27      692.84     72.84 o 
   6  12   7     2455.65     2282.47    205.65 o 
  -7  13   7      631.78      705.81     83.34 o 
  -5  13   7     1353.26     1116.89    163.50 o 
  -3  13   7     3501.58     3329.33    144.74 o 
  -1  13   7     1436.28     1416.68     69.65 o 
   1  13   7     3066.45     3114.11     98.14 o 
   3  13   7     1377.97     1396.98     86.80 o 
   5  13   7     4201.65     4256.10    265.96 o 
  -6  14   7      517.74      372.05    133.71 o 
  -4  14   7     1119.50     1132.88    170.04 o 
  -2  14   7       23.59       42.13     47.07 o 
   0  14   7      408.90      399.50     65.50 o 
   2  14   7      842.67      846.44     69.78 o 
   4  14   7      536.89      562.05     72.92 o 
  -7  15   7     1235.66      744.84    170.04 o 
  -5  15   7      523.17      560.99    142.43 o 
  -3  15   7      865.59      862.80    102.10 o 
  -1  15   7      250.06      258.80     47.97 o 
   1  15   7       99.71      111.53     57.30 o 
   3  15   7      797.72      804.91     99.55 o 
   5  15   7     2064.72     2062.18    134.60 o 
  -6  16   7     1157.10     1027.51    185.30 o 
  -4  16   7     2009.66     1558.71    192.57 o 
  -2  16   7     2908.22     3074.32    193.60 o 
   0  16   7     2871.22     2792.84    126.39 o 
   2  16   7     1166.20     1188.40     99.78 o 
   4  16   7     1274.74     1268.45    133.83 o 
  -1  17   7       12.50       46.51     79.21 o 
   1  17   7       36.73       69.03    106.09 o 
   3  17   7        9.63        0.00     79.93 o 
   0  18   7      865.84      707.15    109.27 o 
 -10   0   8     5417.77     5656.39    281.95 o 
  -8   0   8     6172.90     6053.16    265.23 o 
  -6   0   8     9328.68     8606.67    281.22 o 
  -4   0   8     4260.85     4342.41    124.60 o 
  -2   0   8    32913.23    32055.62   1492.58 o 
   0   0   8    22454.03    22988.46    216.58 o 
   2   0   8    23146.88    22309.48    295.03 o 
   4   0   8    38869.56    39314.27    442.54 o 
  -9   1   8     1093.94     1159.55    109.36 o 
  -7   1   8     1016.17     1039.57     91.67 o 
  -5   1   8     1038.51      986.06     60.23 o 
  -3   1   8     9965.65     9869.81    224.14 o 
  -1   1   8     5898.60     6287.23    131.53 o 
   1   1   8      831.10      752.22     43.02 o 
   3   1   8       17.93       31.25     33.43 o 
   7   1   8     1303.10     1356.69    140.97 o 
   9   1   8     1337.25     1413.37    166.41 o 
 -10   2   8      579.83      476.25     86.55 o 
  -8   2   8     4989.28     5293.69    176.24 o 
  -6   2   8    11918.98    11599.21    220.92 o 
  -4   2   8      319.23      397.38     36.80 o 
  -2   2   8    19870.78    19135.39    423.95 o 
   0   2   8    15918.58    16839.67    221.25 o 
   2   2   8      551.10      247.43    165.54 o 
   4   2   8     4536.20     4465.45    116.65 o 
   6   2   8     2248.05     2135.68    155.51 o 
   8   2   8     1133.39     1175.02    148.97 o 
  10   2   8       79.43       74.12     98.83 o 
 -11   3   8     1437.70     1752.00    175.85 o 
  -9   3   8     6384.60     5970.15    194.37 o 
  -7   3   8    17625.67    17415.56    294.14 o 
  -5   3   8    21202.85    20669.56    378.22 o 
  -3   3   8    15422.19    15539.94    383.04 o 
  -1   3   8    74347.34    78203.81    852.09 o 
   1   3   8    15661.58    14999.40    139.06 o 
   3   3   8     1759.09     1710.56     66.20 o 
   5   3   8     3081.29     3042.56    167.86 o 
   7   3   8     8200.62     8071.12    304.47 o 
   9   3   8     3294.88     3105.06    222.36 o 
 -10   4   8      523.72      573.34    129.35 o 
  -8   4   8     1936.01     1742.21    109.96 o 
  -6   4   8     1390.48     1494.02     63.77 o 
  -4   4   8     3773.82     3625.73     81.08 o 
  -2   4   8     9075.85     9566.69    137.91 o 
   0   4   8     2562.83     2403.98     57.47 o 
   2   4   8      343.77      232.47     66.13 o 
   4   4   8     4144.27     3875.60    121.29 o 
   6   4   8     2652.61     2536.08    173.67 o 
   8   4   8       71.12       41.73     45.34 o 
  10   4   8      205.90      187.48    111.18 o 
 -11   5   8      299.82      153.33     97.37 o 
  -9   5   8     4977.28     5061.77    181.10 o 
  -7   5   8     1619.36     1564.45     84.37 o 
  -5   5   8     7819.44     8165.14    156.44 o 
  -3   5   8     4252.28     4377.91    103.33 o 
  -1   5   8     3206.91     2969.41    178.32 o 
   1   5   8    19109.16    18914.77    778.63 o 
   3   5   8     2179.60     2422.67     95.70 o 
   5   5   8     3009.86     3099.25    179.49 o 
   7   5   8     6280.66     6156.34    276.86 o 
   9   5   8     1049.20      978.82    154.05 o 
 -10   6   8     2514.59     2546.98    193.29 o 
  -8   6   8     5801.92     5280.92    177.23 o 
  -6   6   8     5935.21     6293.63    209.29 o 
  -4   6   8    24208.07    24383.56    475.18 o 
  -2   6   8     9938.85    10547.05    170.02 o 
   0   6   8    13065.72    12820.29    292.32 o 
   2   6   8    12256.67    12061.25    723.76 o 
   4   6   8    10474.03    10590.48    305.93 o 
   6   6   8     6796.43     6449.19    272.50 o 
   8   6   8     1452.29     1308.00    158.41 o 
  -9   7   8      347.64      390.95    106.82 o 
  -7   7   8      533.97      546.56     61.77 o 
  -5   7   8       52.15       31.56     38.93 o 
  -3   7   8     2289.66     2210.85     57.82 o 
  -1   7   8       14.72       19.41     17.21 o 
   1   7   8      622.64      804.26    102.04 o 
   3   7   8     1792.11     1769.74    150.06 o 
   5   7   8      964.06      906.42     77.47 o 
   7   7   8        6.16        0.00     75.57 o 
   9   7   8      230.74      164.95    109.00 o 
 -10   8   8     1977.64     1793.89    204.92 o 
  -8   8   8     3382.68     3491.49    384.41 o 
  -6   8   8      149.13      140.37     45.73 o 
  -4   8   8     1795.41     1845.63     77.29 o 
  -2   8   8     2737.99     2680.19     72.95 o 
   0   8   8    10862.15    11108.99    291.69 o 
   2   8   8     8751.31     9063.76    301.20 o 
   4   8   8     5847.34     5613.52    244.16 o 
   6   8   8     8108.64     7919.24    316.83 o 
   8   8   8     2144.08     2146.58    199.11 o 
  -7   9   8     4541.19     4817.81    137.41 o 
  -5   9   8     3317.13     3297.13    146.67 o 
  -3   9   8    11329.03    11520.72    261.93 o 
  -1   9   8    10406.38    10561.60    165.72 o 
   1   9   8     2866.44     2964.48     88.30 o 
   3   9   8     2880.77     2870.68    184.57 o 
   5   9   8     3709.41     3501.82    215.82 o 
   7   9   8     2617.06     2855.08    220.18 o 
  -6  10   8        2.43       33.00     43.97 o 
  -4  10   8     3583.62     3577.60    137.71 o 
  -2  10   8       62.22       93.35     34.57 o 
   0  10   8        8.86       17.29     29.69 o 
   2  10   8      963.92      979.67    180.67 o 
   4  10   8      332.25      430.19    104.64 o 
   6  10   8     1074.67      801.52    140.25 o 
  -7  11   8     4159.08     3860.07    244.89 o 
  -5  11   8     6268.25     6159.22    300.48 o 
  -3  11   8    12893.78    13159.34    327.03 o 
  -1  11   8    14391.00    15007.12    195.82 o 
   1  11   8      872.94      812.09     57.73 o 
   3  11   8     3868.66     3939.92    162.55 o 
   5  11   8     1242.85     1012.98    151.87 o 
   7  11   8      681.34      923.60    162.05 o 
  -6  12   8     2805.69     2443.79    204.92 o 
  -4  12   8      173.92      204.82     62.09 o 
  -2  12   8     7620.11     7799.98    163.73 o 
   0  12   8     3396.94     3318.59     96.44 o 
   2  12   8     2580.75     2574.04    105.43 o 
   4  12   8     7777.79     7785.54    327.00 o 
   6  12   8     2140.65     1928.58    195.47 o 
  -7  13   8       73.96       73.39    108.27 o 
  -3  13   8       57.78       83.19     59.22 o 
  -1  13   8      117.86      109.00     38.71 o 
   1  13   8       22.16       15.17     39.00 o 
   3  13   8      916.37      902.98     96.98 o 
  -6  14   8      395.22      167.86    116.27 o 
  -4  14   8     1703.49     1486.04    178.03 o 
  -2  14   8      546.11      583.80     58.04 o 
   0  14   8     2042.05     2001.06    104.30 o 
   2  14   8     5175.61     5440.77    133.65 o 
   4  14   8     1553.16     1464.24    179.49 o 
   6  14   8     2574.69     2617.46    236.17 o 
  -5  15   8     1252.32     1222.98    184.57 o 
  -3  15   8     2780.05     2673.77    276.50 o 
  -1  15   8     2969.86     2949.09    172.41 o 
   1  15   8     2022.51     2024.39     89.71 o 
   3  15   8      714.89      608.92    102.81 o 
   5  15   8     1516.25     1857.37    210.01 o 
  -4  16   8      164.09      159.87    109.73 o 
  -2  16   8      411.53      366.88     90.64 o 
   0  16   8      235.12      187.57     57.15 o 
   2  16   8       78.84       23.08     46.34 o 
  -3  17   8     1612.29     1499.12    208.55 o 
  -1  17   8      524.57      529.06    102.46 o 
   1  17   8     2984.38     2936.27    127.54 o 
 -11   1   9      843.93      858.85    161.32 o 
  -9   1   9     6504.27     6352.72    253.24 o 
  -7   1   9    11806.81    11328.08    318.28 o 
  -5   1   9    17783.68    18027.12    272.70 o 
  -3   1   9     2780.82     2713.81     83.93 o 
  -1   1   9    35059.49    35532.50    676.62 o 
   1   1   9    29396.05    29826.23    255.03 o 
   7   1   9     7036.66     6581.44    279.77 o 
   9   1   9     1447.52     1478.77    171.49 o 
 -10   2   9     2985.65     2925.65    150.38 o 
  -8   2   9     3446.85     3505.36    150.00 o 
  -6   2   9     5088.74     5031.76    130.47 o 
  -4   2   9      997.77     1041.54     49.71 o 
  -2   2   9     8484.56     8309.89    296.30 o 
   0   2   9     7489.07     7597.03    116.89 o 
   2   2   9     2202.16     2050.46     77.05 o 
   4   2   9     8278.72     8172.05    143.17 o 
   6   2   9     4992.71     4659.40    225.27 o 
   8   2   9     4548.42     4729.16    257.24 o 
  -7   3   9       23.08       46.53     48.94 o 
  -5   3   9       43.19       45.53     39.99 o 
  -3   3   9     1039.80      978.28     46.03 o 
  -1   3   9     1243.08     1304.77     37.91 o 
   1   3   9     4308.53     4284.16    336.63 o 
   3   3   9     6579.43     6523.67    143.52 o 
   5   3   9      295.51      428.73     83.57 o 
   7   3   9      328.70      191.11     85.02 o 
   9   3   9      141.45      194.02     98.10 o 
 -10   4   9     3026.31     3126.13    215.82 o 
  -8   4   9    21443.58    21482.88    350.51 o 
  -6   4   9     7222.30     7259.25    189.34 o 
  -4   4   9    16008.37    16254.71    208.05 o 
  -2   4   9    24360.29    25168.38    386.62 o 
   0   4   9    25826.76    26642.08    273.06 o 
   2   4   9     5863.07     5651.66    248.88 o 
   4   4   9     4456.57     4434.93    133.01 o 
   6   4   9    10256.38    10227.87    332.81 o 
   8   4   9     4653.70     4659.40    260.87 o 
 -11   5   9      843.55      962.84    159.14 o 
  -9   5   9     3914.27     3610.42    158.68 o 
  -7   5   9     8625.76     8630.07    216.01 o 
  -5   5   9     5268.67     5431.81    131.69 o 
  -3   5   9     7886.28     8124.44    311.15 o 
  -1   5   9     6627.94     6587.78     96.58 o 
   1   5   9    24613.55    25205.88   1050.76 o 
   3   5   9     4907.43     5063.43    200.56 o 
   5   5   9     2364.12     2388.56    166.41 o 
   7   5   9     1265.45     1311.64    148.24 o 
   9   5   9      344.18      321.91    114.09 o 
  -8   6   9        7.09        0.00     65.40 o 
  -6   6   9     1711.65     1790.22    104.05 o 
  -4   6   9       38.01       64.13     26.20 o 
  -2   6   9     6344.83     6460.85    100.47 o 
   0   6   9     7194.36     7858.07    169.71 o 
   2   6   9     1035.05     1092.51    170.77 o 
   4   6   9     3619.91     3650.06    190.39 o 
   6   6   9      148.27      173.67     82.84 o 
   8   6   9      826.39      831.31    143.88 o 
  -9   7   9     3869.58     4046.36    167.74 o 
  -7   7   9     8787.16     8923.13    221.35 o 
  -5   7   9     3981.54     4098.81    158.68 o 
  -3   7   9     6086.18     6137.88    110.39 o 
  -1   7   9    14103.47    14758.95    191.29 o 
   1   7   9    10010.62     9863.30    339.35 o 
   3   7   9    22606.01    23290.13    381.50 o 
   5   7   9     6183.75     6092.40    262.33 o 
   7   7   9     4283.20     4406.52    252.88 o 
   9   7   9     4408.65     4817.82    295.75 o 
 -10   8   9     1833.09     1760.74    152.24 o 
  -8   8   9      845.60      764.79     96.05 o 
  -6   8   9     5154.51     5365.13    136.02 o 
  -4   8   9     3173.21     3399.53    102.50 o 
  -2   8   9     2116.76     2120.36     67.92 o 
   0   8   9     4917.57     4744.32     97.95 o 
   2   8   9     4362.98     4357.43    141.06 o 
   4   8   9     3044.21     3390.64    199.11 o 
   6   8   9     4101.33     3747.43    229.63 o 
   8   8   9     1396.75     1300.01    178.03 o 
  -9   9   9      809.26      613.31    131.53 o 
  -7   9   9     1836.40     1940.21    170.04 o 
  -5   9   9     2651.70     2771.61    110.45 o 
  -3   9   9      940.39      964.06     56.60 o 
  -1   9   9     2595.12     2512.41     78.56 o 
   1   9   9       70.75       91.43     33.15 o 
   3   9   9       22.85       23.85     42.06 o 
   5   9   9     1192.32     1185.20    150.42 o 
   7   9   9     1377.97     1663.35    183.12 o 
  -8  10   9     3010.21     3191.40    147.68 o 
  -6  10   9     6757.88     6946.99    161.19 o 
  -4  10   9    10293.09    10219.25    353.03 o 
  -2  10   9    14533.83    15211.75    204.32 o 
   0  10   9    13088.99    13071.07    245.43 o 
   2  10   9     6574.77     6843.93    195.14 o 
   4  10   9     7527.17     7795.71    306.65 o 
   6  10   9     3663.66     3433.51    232.53 o 
  -7  11   9     4238.17     4229.22    241.98 o 
  -5  11   9     2538.58     2489.71    110.10 o 
  -3  11   9      388.14      417.04     59.72 o 
  -1  11   9     3100.41     3169.58    119.46 o 
   1  11   9     1216.91     1192.73     65.85 o 
   3  11   9     1338.12     1350.35    110.30 o 
   5  11   9     3549.04     3549.05    233.99 o 
   7  11   9      432.21      385.86    123.53 o 
  -6  12   9      358.81      276.13    118.45 o 
  -4  12   9     3617.38     3504.73    228.90 o 
  -2  12   9      283.25      270.66     63.29 o 
   0  12   9     1665.72     1614.78    110.86 o 
   2  12   9     3317.01     3438.95    125.78 o 
   4  12   9       77.17      187.48    103.91 o 
   6  12   9      595.13      362.61    130.07 o 
  -7  13   9     2802.37     2415.45    219.45 o 
  -5  13   9     3603.12     3715.46    247.07 o 
  -3  13   9     7493.53     7233.69    224.75 o 
  -1  13   9     1662.34     1683.29     77.23 o 
   1  13   9     5201.57     5413.20    233.74 o 
   3  13   9     4053.32     3946.19    176.92 o 
   5  13   9     1526.51     1718.57    191.11 o 
  -6  14   9      888.58      749.20    156.23 o 
  -4  14   9     1087.82      971.56    165.68 o 
  -2  14   9     1567.71     1452.63     90.00 o 
   0  14   9      864.96      853.24     66.07 o 
   2  14   9     2240.70     2350.79    137.03 o 
   4  14   9      353.13      421.47    135.16 o 
  -5  15   9      254.68      263.78    125.71 o 
  -3  15   9     1076.89     1010.80    119.20 o 
  -1  15   9     2590.08     2443.69    119.70 o 
   1  15   9     1170.85     1096.02     76.32 o 
   3  15   9      761.30      731.65     90.69 o 
  -4  16   9      918.86      949.82    119.72 o 
  -2  16   9     2421.68     2380.93    449.08 o 
   0  16   9     2230.54     2348.04     99.48 o 
   2  16   9     1712.69     1902.48    117.59 o 
  -1  17   9      674.34      615.86    106.30 o 
   1  17   9      724.76      717.94     84.83 o 
 -10   0  10      393.28      313.92    114.81 o 
  -8   0  10    10852.53    11316.42    369.87 o 
  -6   0  10    10907.51    10387.14    768.82 o 
  -4   0  10     4030.65     3961.66    142.79 o 
  -2   0  10    27079.67    27880.57   1321.45 o 
   0   0  10    28938.44    30129.64    323.73 o 
   2   0  10    11430.44    11138.39    233.99 o 
   4   0  10    13953.46    13423.76    281.22 o 
   8   0  10     8792.34     8765.09    348.80 o 
 -11   1  10      639.46      795.73    109.95 o 
  -9   1  10       73.13      169.31     90.83 o 
  -7   1  10      575.46      645.23     88.02 o 
  -5   1  10     2564.32     2530.89     79.07 o 
  -3   1  10      220.11      266.39     31.63 o 
  -1   1  10     2539.55     2533.52     98.70 o 
   1   1  10     7556.97     7571.30    200.92 o 
   7   1  10      760.98      588.60    116.99 o 
   9   1  10      913.80      657.64    141.70 o 
 -10   2  10     1743.71     1408.29    164.95 o 
  -8   2  10     6906.80     6903.87    207.52 o 
  -6   2  10      466.25      399.75     54.57 o 
  -4   2  10     3826.44     3802.78     89.29 o 
  -2   2  10     3066.96     3262.55     74.52 o 
   0   2  10     2491.24     2455.82     51.56 o 
   2   2  10      179.28      171.80     25.41 o 
   4   2  10     1513.65     1453.12     75.95 o 
   6   2  10     3558.39     3538.15    204.19 o 
   8   2  10      973.69      859.65    140.97 o 
 -11   3  10     1225.31     1276.76    176.58 o 
  -9   3  10     2323.70     2208.35    186.75 o 
  -7   3  10     7966.05     7848.20    301.93 o 
  -5   3  10     5309.62     5691.18    135.60 o 
  -3   3  10    10176.62     9965.51    131.50 o 
  -1   3  10    26962.08    27023.55    397.40 o 
   1   3  10    11224.63    11465.22    176.72 o 
   3   3  10     5174.15     5411.51    200.56 o 
   5   3  10     7097.49     6805.99    258.69 o 
   7   3  10     3724.20     3652.24    220.91 o 
   9   3  10     1031.07     1159.04    164.95 o 
 -10   4  10      865.05      890.90    153.33 o 
  -6   4  10     3511.79     3747.29    118.78 o 
  -4   4  10      241.30      259.03     53.32 o 
  -2   4  10     1883.99     1972.26     74.36 o 
   0   4  10     5186.91     5329.25    102.80 o 
   2   4  10      349.04      356.67     66.49 o 
   4   4  10       88.23      100.28     58.13 o 
   6   4  10      933.76      895.26    124.26 o 
   8   4  10      488.52      375.69    109.73 o 
  -9   5  10     1713.70     1359.60    152.60 o 
  -7   5  10      415.53      537.26     83.20 o 
  -5   5  10     7099.22     7768.52    192.43 o 
  -3   5  10     5261.69     5420.84    157.75 o 
  -1   5  10     9409.21     9394.06    186.08 o 
   1   5  10    13584.77    13561.36    805.88 o 
   3   5  10      854.87      791.34     95.92 o 
   5   5  10     2622.18     2637.81    176.58 o 
   7   5  10     2196.63     1908.23    174.40 o 
   9   5  10      795.78      817.50    156.96 o 
 -10   6  10     3284.12     3172.81    158.76 o 
  -8   6  10     4429.44     4509.59    171.58 o 
  -6   6  10     3401.13     3528.54    141.82 o 
  -4   6  10     8889.08     8928.44    197.79 o 
  -2   6  10     2388.80     2258.49     67.88 o 
   0   6  10    11998.63    12200.15    149.96 o 
   2   6  10     9444.38     9162.67    184.45 o 
   4   6  10     3042.09     3490.19    191.11 o 
   6   6  10     6653.65     6200.67    277.59 o 
   8   6  10     5254.71     5200.05    286.31 o 
  -7   7  10      173.05      138.07     85.75 o 
  -5   7  10     2742.19     2718.58    102.94 o 
  -3   7  10     2158.91     2199.78     73.18 o 
  -1   7  10      101.38       94.58     28.12 o 
   1   7  10     1702.29     1735.75     73.94 o 
   3   7  10       53.23       61.04     53.77 o 
   5   7  10        4.57       23.98     69.76 o 
   7   7  10        1.51       13.81     77.03 o 
 -10   8  10      730.28     1001.35    160.59 o 
  -8   8  10     3056.38     2953.91    199.83 o 
  -6   8  10     7187.25     7089.59    196.51 o 
  -4   8  10     2896.57     2914.54     87.20 o 
  -2   8  10     3305.61     3200.23    100.84 o 
   0   8  10     5641.18     5558.40    108.29 o 
   2   8  10     2630.77     2555.65    111.61 o 
   4   8  10     3923.17     4172.54    221.63 o 
   6   8  10      893.56      849.48    138.07 o 
   8   8  10     1332.82     1469.33    194.02 o 
  -9   9  10      571.53      659.09    133.71 o 
  -5   9  10     1796.79     1687.68    194.02 o 
  -3   9  10     6588.74     6719.07    148.98 o 
  -1   9  10     3736.69     3917.86     95.40 o 
   1   9  10     8726.88     8574.57    160.16 o 
   3   9  10    10402.73     9852.18    321.91 o 
   5   9  10     1039.12     1074.02    146.06 o 
   7   9  10     2114.54     2694.49    222.36 o 
  -8  10  10       98.43       98.10     54.20 o 
  -6  10  10        0.62       26.69     48.01 o 
  -4  10  10      123.17      155.97     55.70 o 
  -2  10  10      848.02      852.06     69.71 o 
   0  10  10     1065.45     1063.74     62.85 o 
   2  10  10      475.86      598.34     81.82 o 
   4  10  10       58.90       41.50     48.30 o 
   6  10  10      520.81      510.12    129.35 o 
  -7  11  10     3409.01     3198.80    216.55 o 
  -5  11  10     2434.76     2408.07    132.25 o 
  -3  11  10     1151.43     1263.41    107.54 o 
  -1  11  10     4097.73     4026.24    105.07 o 
   1  11  10     5341.17     5382.93    122.17 o 
   3  11  10     4953.77     4720.44    247.07 o 
   5  11  10     2219.27     2283.92    196.20 o 
   7  11  10     1139.30      930.86    164.95 o 
  -8  12  10     1663.98     1674.97    178.76 o 
  -4  12  10     1874.77     2003.43    185.30 o 
  -2  12  10     3746.43     3724.30    124.49 o 
   0  12  10     1155.82     1183.06     78.94 o 
   2  12  10     2437.25     2571.91    115.70 o 
   4  12  10       40.53       47.23     88.65 o 
   6  12  10      272.73      395.31    131.53 o 
  -3  13  10      794.21      737.57    145.33 o 
  -1  13  10       16.13        7.96     41.35 o 
   1  13  10      418.49      352.52     79.33 o 
   3  13  10       11.72       88.38     48.89 o 
   5  13  10       58.42      132.99     60.07 o 
  -6  14  10     2894.27     2596.39    226.72 o 
  -4  14  10     1422.05     1293.50    126.05 o 
  -2  14  10      380.88      475.47     79.97 o 
   0  14  10     2297.24     2241.34     92.61 o 
   2  14  10     1009.91     1078.12     77.27 o 
   4  14  10     1277.25     1265.13    182.39 o 
  -5  15  10     1109.87      880.72    171.49 o 
  -3  15  10      810.62      708.30    136.98 o 
  -1  15  10     1714.45     1905.89    104.54 o 
   1  15  10     3445.89     3378.08    216.10 o 
   3  15  10     1461.37     1442.22     88.38 o 
  -4  16  10       13.51       63.95    112.63 o 
  -2  16  10       15.25        7.49     58.48 o 
   0  16  10       82.47       69.10     71.27 o 
   2  16  10     1102.71      979.28     83.54 o 
 -11   1  11     3722.41     3938.35    184.39 o 
  -9   1  11     4440.88     3978.58    171.09 o 
  -7   1  11    11624.93    11841.48    401.57 o 
  -5   1  11     7904.55     7973.62    137.05 o 
  -3   1  11    10446.89    10376.72    337.10 o 
  -1   1  11     7884.98     7933.72    162.62 o 
   1   1  11     8796.63     8617.16    154.92 o 
   3   1  11    12085.88    11701.56    266.69 o 
   7   1  11     7797.48     7768.82    318.28 o 
   9   1  11     2646.50     2654.31    158.96 o 
 -10   2  11      664.57      694.73    102.01 o 
  -8   2  11     7402.93     7795.07    357.88 o 
  -6   2  11     8297.42     8304.74    184.38 o 
  -4   2  11    16020.12    16465.45    225.61 o 
  -2   2  11    22514.38    22990.09    484.36 o 
   0   2  11    14651.77    15048.75    126.53 o 
   2   2  11    16408.56    15537.69    198.50 o 
   4   2  11     2665.69     2779.51    163.50 o 
   6   2  11      457.21      656.91    112.63 o 
   8   2  11     2725.55     2799.13    213.64 o 
  -9   3  11       33.12        0.00     73.39 o 
  -7   3  11      455.08      543.91     67.15 o 
  -5   3  11     1017.87     1106.21     73.53 o 
  -3   3  11        7.41       45.18     24.25 o 
  -1   3  11      103.83      109.59     19.51 o 
   1   3  11     1408.90     1312.05     69.07 o 
   3   3  11     1826.37     1578.80     81.17 o 
   5   3  11      790.30      762.28    110.45 o 
   7   3  11      650.61      702.69    124.99 o 
 -10   4  11     2144.78     2287.56    194.02 o 
  -8   4  11     3033.78     2975.36    146.59 o 
  -6   4  11     7309.54     7172.00    199.61 o 
  -4   4  11    14623.86    15313.56    265.89 o 
  -2   4  11     6160.38     6322.83    131.95 o 
   0   4  11    26630.69    27405.43    379.77 o 
   2   4  11     7284.48     7034.67    288.12 o 
   4   4  11     9560.65     9610.20    297.93 o 
   6   4  11     3599.44     3450.95    211.46 o 
   8   4  11     1221.93     1037.68    154.05 o 
  -9   5  11     3996.31     4056.66    173.25 o 
  -7   5  11     7294.73     7492.31    213.17 o 
  -5   5  11    11623.69    11906.55    201.80 o 
  -3   5  11     3342.28     3286.24     94.61 o 
  -1   5  11      963.07      941.52     46.42 o 
   1   5  11      849.48      755.92     62.69 o 
   3   5  11     3706.84     3405.90    175.85 o 
   5   5  11     6517.04     6579.99    270.32 o 
   7   5  11     3287.12     2892.87    210.73 o 
  -8   6  11      341.49      418.92     82.71 o 
  -6   6  11      801.55      939.12     99.86 o 
  -4   6  11      984.31     1122.53     97.01 o 
  -2   6  11     1361.07     1316.34     56.17 o 
   0   6  11      156.06      188.98     35.95 o 
   2   6  11     1323.80     1392.24    142.43 o 
   4   6  11      936.98      926.83     79.00 o 
   6   6  11      269.12      174.40     85.75 o 
   8   6  11      405.93      333.54    116.99 o 
  -9   7  11     1677.34     1927.13    177.31 o 
  -7   7  11     7477.21     7122.96    209.64 o 
  -5   7  11    16174.82    16365.58    285.93 o 
  -3   7  11     7607.00     7937.87    259.80 o 
  -1   7  11     3012.96     2974.40     96.48 o 
   1   7  11    15452.73    15647.61    333.42 o 
   3   7  11     4763.86     5023.47    225.27 o 
   5   7  11     3864.10     4186.34    231.81 o 
   7   7  11     5087.04     5202.23    281.95 o 
 -10   8  11      219.55      291.39    112.63 o 
  -8   8  11      284.21      315.57     99.92 o 
  -6   8  11     5085.37     5676.98    181.89 o 
  -4   8  11     1836.21     1855.90     84.60 o 
  -2   8  11     1969.85     1902.76     84.20 o 
   0   8  11     7830.71     7637.25    129.05 o 
   2   8  11    11468.90    11274.86    437.09 o 
   4   8  11     1111.20     1314.54    144.61 o 
   6   8  11     1714.79     1781.07    177.31 o 
  -9   9  11      373.94      330.63    111.91 o 
  -7   9  11      543.76      683.55     93.08 o 
  -5   9  11      441.26      531.44     80.49 o 
  -3   9  11      464.45      551.03     72.96 o 
  -1   9  11     1057.45      991.67     70.39 o 
   1   9  11      375.44      449.99     49.72 o 
   3   9  11     1002.22     1006.52     87.22 o 
   5   9  11       55.73       69.76     84.29 o 
   7   9  11       31.39       67.58     98.83 o 
  -8  10  11     1808.57     1665.53    161.32 o 
  -6  10  11     6607.09     6902.63    290.67 o 
  -4  10  11     2651.25     2727.23    129.47 o 
  -2  10  11     5573.37     5868.33    146.47 o 
   0  10  11     8120.46     7885.07    141.27 o 
   2  10  11     4101.77     4509.71    226.72 o 
   4  10  11     1379.29     1403.93    154.78 o 
   6  10  11     1929.17     2080.45    197.65 o 
  -3  11  11     1773.03     1825.54    123.00 o 
  -1  11  11     2489.94     2534.50    105.21 o 
   1  11  11      214.55      248.92     57.34 o 
   3  11  11     1368.94     1536.91    159.14 o 
   5  11  11      730.43      796.48     96.63 o 
  -6  12  11     1343.02     1178.66    133.71 o 
  -4  12  11     1582.37     1496.84     94.87 o 
  -2  12  11     1566.88     1421.93    103.88 o 
   0  12  11     1664.39     1488.83     87.37 o 
   2  12  11     1817.67     1969.58    106.27 o 
   4  12  11      413.95      281.55     73.03 o 
  -5  13  11     3118.11     3350.67    239.07 o 
  -3  13  11      501.44      416.29     98.10 o 
  -1  13  11     1553.45     1446.36     89.50 o 
   1  13  11     3004.48     2996.51    125.62 o 
   3  13  11     2563.00     2522.27    208.55 o 
   5  13  11      826.89      957.75    167.13 o 
  -4  14  11      306.68      271.77    127.17 o 
  -2  14  11      579.46      544.48     72.10 o 
   0  14  11      306.43      251.80     80.79 o 
   2  14  11      440.59      482.81     64.56 o 
   4  14  11      180.53      247.79    124.26 o 
  -5  15  11      790.59      543.19    106.35 o 
  -3  15  11      499.02      530.47    146.79 o 
  -1  15  11      365.82      359.37     68.80 o 
   1  15  11     1000.03      710.63     83.58 o 
  -2  16  11     2965.99     2694.49    244.89 o 
   0  16  11     2309.41     2341.95    220.18 o 
 -10   0  12     7204.48     7132.99    333.54 o 
  -8   0  12     3516.21     3392.09    221.63 o 
  -6   0  12    16880.76    16948.38    973.37 o 
  -4   0  12    22637.65    23301.46    318.64 o 
  -2   0  12     5398.85     5836.59    317.92 o 
   0   0  12    15406.13    16187.00    227.35 o 
   2   0  12    21422.07    20788.56    353.89 o 
   8   0  12     3846.86     4376.00    266.69 o 
 -11   1  12     1451.89     1443.17    176.58 o 
  -9   1  12      149.83      158.00     68.05 o 
  -7   1  12     1477.10     1484.39     87.95 o 
  -5   1  12     3088.36     3135.37     92.23 o 
  -3   1  12     1577.97     1504.92     62.24 o 
  -1   1  12    14452.53    14146.03    202.88 o 
   1   1  12     2086.39     2021.66     68.15 o 
   3   1  12      897.00      944.81     79.21 o 
   5   1  12      610.50      659.94     56.23 o 
   7   1  12      224.82      282.67     99.55 o 
 -10   2  12     1083.90     1172.84    172.22 o 
  -8   2  12     3652.66     3636.65    162.55 o 
  -6   2  12      589.31      497.26     82.72 o 
  -4   2  12     4328.62     4641.55    104.56 o 
  -2   2  12     1752.23     1758.27     62.80 o 
   0   2  12      164.16      175.91     23.10 o 
   2   2  12     4023.54     3761.61     90.14 o 
   4   2  12     5097.45     5460.92    228.17 o 
   6   2  12      613.38      749.20    122.08 o 
   8   2  12      500.41      458.53    122.81 o 
  -9   3  12     4411.14     4447.17    231.44 o 
  -7   3  12     2815.57     3001.40    134.22 o 
  -5   3  12     5406.73     5248.14    119.08 o 
  -3   3  12    21401.85    21397.85    392.90 o 
  -1   3  12     5532.08     5820.78    100.20 o 
   1   3  12    15697.61    15316.79    819.66 o 
   3   3  12     4847.22     4798.33    296.48 o 
   5   3  12     4590.66     4520.61    224.54 o 
   7   3  12     2754.85     2812.21    207.10 o 
 -10   4  12      461.76      333.02     87.05 o 
  -8   4  12     1191.75     1143.48    116.75 o 
  -6   4  12     2944.97     3113.53    140.78 o 
  -4   4  12       57.89       68.25     30.48 o 
  -2   4  12     1396.59     1423.52     57.48 o 
   0   4  12      785.99      567.68    160.12 o 
   2   4  12     1002.27     1079.76     73.99 o 
   4   4  12      663.11      584.24     98.83 o 
   6   4  12      793.38      840.76    127.89 o 
  -9   5  12     1079.00      963.56    156.96 o 
  -7   5  12     6445.51     6765.97    208.09 o 
  -5   5  12     3877.82     3869.76    123.44 o 
  -3   5  12     7901.39     8000.14    171.91 o 
  -1   5  12     4538.67     4651.43    143.83 o 
   1   5  12     8062.68     8637.39    148.86 o 
   3   5  12     5165.10     5795.92    229.63 o 
   5   5  12     2756.19     2975.71    194.75 o 
   7   5  12      868.86      704.14    130.80 o 
 -10   6  12     2250.06     2096.44    201.29 o 
  -8   6  12     4238.64     4044.76    171.90 o 
  -6   6  12     7703.94     8143.93    219.92 o 
  -4   6  12     8415.16     8338.76    168.32 o 
  -2   6  12     1410.03     1384.17     71.28 o 
   0   6  12    11109.76    11290.76    232.20 o 
   2   6  12    15770.49    16132.32    488.32 o 
   4   6  12     3465.31     3578.85    202.74 o 
   6   6  12     3236.19     3593.38    225.99 o 
  -9   7  12      808.09      837.12    152.60 o 
  -7   7  12       72.92       19.62     83.57 o 
  -5   7  12      148.28      118.45     85.75 o 
  -3   7  12      171.14      175.43     43.11 o 
  -1   7  12      533.13      580.24     55.45 o 
   1   7  12     1396.74     1210.85     70.34 o 
   3   7  12      527.93      620.58    106.82 o 
   5   7  12       39.74        0.00     69.03 o 
   7   7  12      693.34      701.96    140.97 o 
  -8   8  12     1137.54     1175.75    164.95 o 
  -6   8  12     4661.50     4799.33    174.15 o 
  -4   8  12     1817.26     1993.21     92.06 o 
  -2   8  12     5220.80     5352.16    198.28 o 
   0   8  12     2882.25     2979.69    105.47 o 
   2   8  12     3956.50     3986.10    143.36 o 
   4   8  12     8215.61     8475.87    313.92 o 
   6   8  12     2225.40     2171.29    195.47 o 
  -7   9  12     2603.71     2646.56    139.42 o 
  -5   9  12     9616.66     9966.35    235.03 o 
  -3   9  12     4904.86     5086.69    137.50 o 
  -1   9  12    12875.41    13018.69    315.42 o 
   1   9  12     6010.97     6041.53    153.29 o 
   3   9  12     3763.78     3713.28    213.64 o 
   5   9  12     1639.75     1572.51    170.77 o 
  -8  10  12       46.51      162.77     95.92 o 
  -4  10  12       10.53        0.00     49.06 o 
  -2  10  12      488.43      409.79     61.33 o 
   0  10  12      289.36      324.38     56.77 o 
   2  10  12      212.72      174.31     63.72 o 
   4  10  12      433.83      604.59    125.71 o 
   6  10  12      126.59       96.65    110.45 o 
  -5  11  12     4055.65     3919.65    218.00 o 
  -3  11  12     4198.73     3886.13    130.74 o 
  -1  11  12     2419.88     2565.59    108.14 o 
   1  11  12     3565.65     3393.25    122.96 o 
   3  11  12     2325.62     2673.42    199.83 o 
   5  11  12      477.76      424.37    123.53 o 
  -6  12  12     1759.04     1876.99    164.23 o 
  -4  12  12     1154.37     1163.40    164.95 o 
  -2  12  12     1018.83      970.83     83.62 o 
   0  12  12     2218.70     2285.38    106.16 o 
   2  12  12     3748.68     3788.09    165.68 o 
   4  12  12     2179.50     2172.01    196.93 o 
  -5  13  12      282.29      242.71    116.27 o 
  -3  13  12      481.44      426.55    130.80 o 
  -1  13  12       18.25       18.21     45.94 o 
   1  13  12      367.87      354.23     83.45 o 
   3  13  12        0.18        0.00     69.97 o 
  -4  14  12     2139.35     1768.71    204.92 o 
  -2  14  12     1482.80     1287.72    125.73 o 
   0  14  12     3013.63     3057.03    127.51 o 
   2  14  12     2736.47     3021.63    208.19 o 
  -3  15  12     1115.63      898.25    122.75 o 
  -1  15  12     1807.31     1718.30    105.47 o 
   1  15  12     2061.17     2133.82    163.86 o 
  -9   1  13      950.25      931.04    113.27 o 
  -7   1  13     7614.80     8028.75    215.93 o 
  -5   1  13     6970.80     6605.24    152.82 o 
  -3   1  13    19397.66    18668.43    468.00 o 
  -1   1  13     2946.62     3093.54     85.72 o 
   1   1  13     6884.84     7200.80    112.34 o 
   5   1  13     2801.86     3164.65    196.93 o 
   7   1  13     1112.12     1277.48    163.50 o 
 -10   2  13      435.54      473.86     93.08 o 
  -8   2  13      564.43      443.95    122.81 o 
  -6   2  13     3055.69     2786.87    119.99 o 
  -4   2  13     4492.46     4382.41    105.02 o 
  -2   2  13     4593.69     4445.74     97.23 o 
   0   2  13      463.81      436.88     32.30 o 
   2   2  13     9647.64     9345.24    145.87 o 
   4   2  13     6766.57     6602.52    257.24 o 
   6   2  13     1794.47     1980.17    171.49 o 
   8   2  13     1630.61     1410.47    174.40 o 
  -7   3  13      934.12      763.94     98.69 o 
  -5   3  13        0.73        0.00     35.33 o 
  -3   3  13       45.00       68.40     38.05 o 
  -1   3  13      344.91      331.11     35.42 o 
   1   3  13     1752.76     1809.27     53.85 o 
   3   3  13        2.29       33.43     51.59 o 
   5   3  13     1810.20     1701.13    151.87 o 
   7   3  13        0.88        7.27     71.21 o 
 -10   4  13     4188.09     4239.14    191.09 o 
  -8   4  13      722.64      711.79     99.92 o 
  -6   4  13     4693.34     4807.62    143.34 o 
  -4   4  13    10926.11    11370.29    213.94 o 
  -2   4  13     4790.14     4656.79    155.25 o 
   0   4  13     3936.30     3882.29    133.60 o 
   2   4  13     3673.78     3747.68    127.65 o 
   4   4  13     5759.63     6236.28    255.79 o 
   6   4  13     2490.28     2084.81    179.49 o 
  -9   5  13     1602.91     1778.14    253.97 o 
  -7   5  13      172.74      132.78     62.85 o 
  -5   5  13     5192.14     5623.95    181.11 o 
  -3   5  13      957.57      972.33     71.07 o 
  -1   5  13     5512.75     5488.18    160.83 o 
   1   5  13     3898.94     3631.04    115.58 o 
   3   5  13     1507.53     1597.22    138.79 o 
   5   5  13     1953.21     1948.93    167.86 o 
   7   5  13     1526.17     1669.89    179.49 o 
 -10   6  13      393.66      667.08    149.69 o 
  -8   6  13      156.73      118.80     71.91 o 
  -6   6  13     1792.21     1651.43    114.26 o 
  -4   6  13     2448.89     2568.23    102.72 o 
  -2   6  13     1107.75     1134.67     68.74 o 
   0   6  13     1028.47      940.06     80.08 o 
   2   6  13     3420.56     3663.94    200.56 o 
   4   6  13       12.37        0.00     39.32 o 
   6   6  13       10.35        0.00     66.85 o 
  -9   7  13     1795.06     1792.43    131.63 o 
  -7   7  13     3475.62     3492.37    160.58 o 
  -5   7  13     5744.12     6096.73    189.53 o 
  -3   7  13     7005.20     6629.64    365.15 o 
  -1   7  13     6707.49     6662.45    146.91 o 
   1   7  13    11349.84    11110.94    233.74 o 
   3   7  13     5507.26     5814.81    250.70 o 
   5   7  13     3232.02     3647.15    227.45 o 
   7   7  13     3144.67     3315.79    244.16 o 
  -8   8  13     1035.72     1363.37    127.64 o 
  -6   8  13     2419.39     2462.64    210.37 o 
  -4   8  13     6121.53     5798.17    189.54 o 
  -2   8  13      672.01      688.52     65.82 o 
   0   8  13     4306.33     4486.02    156.92 o 
   2   8  13      592.06      548.64    102.46 o 
   4   8  13       22.17       10.17     71.21 o 
   6   8  13     2274.37     2493.93    212.19 o 
  -7   9  13      960.82      932.18     90.67 o 
  -3   9  13      998.02      984.33     99.62 o 
  -1   9  13        5.48        7.63     39.77 o 
   1   9  13        7.27        8.54     48.30 o 
   3   9  13     1255.05     1197.55    147.51 o 
   5   9  13      379.63      260.15    104.64 o 
  -8  10  13     2558.07     2749.03    152.27 o 
  -6  10  13     2441.01     2456.14    187.48 o 
  -4  10  13     2888.60     3030.95    147.12 o 
  -2  10  13     6580.24     6361.94    160.03 o 
   0  10  13     2441.30     2405.03    105.23 o 
   2  10  13     4486.86     4459.81    135.59 o 
   4  10  13     4723.49     5049.63    267.41 o 
  -7  11  13      398.51      358.25    107.55 o 
  -3  11  13     1345.39     1341.43    141.70 o 
  -1  11  13     1208.15     1059.23    107.62 o 
   1  11  13      526.96      507.94    125.71 o 
   3  11  13     1968.75     1976.54    181.67 o 
   5  11  13      199.61      348.07    122.08 o 
  -6  12  13      502.07      468.70    112.63 o 
  -4  12  13      306.42      207.83    109.73 o 
  -2  12  13      407.92      429.68     81.82 o 
   0  12  13     4410.22     4441.09    143.60 o 
   2  12  13      802.61      528.29    135.89 o 
   4  12  13      385.75      280.34     77.30 o 
  -3  13  13     1428.37     1295.72    110.99 o 
  -1  13  13     3043.62     3005.23    232.53 o 
   1  13  13     1440.19     1443.89     99.08 o 
   3  13  13     1250.04     1266.58    184.57 o 
  -2  14  13      212.31      232.96     63.57 o 
   0  14  13      503.44      489.89     92.32 o 
   2  14  13      454.88      497.04    136.61 o 
  -1  15  13      675.19      631.37     83.92 o 
 -10   0  14     4096.97     4250.29    273.95 o 
  -8   0  14     3263.60     3047.65    219.45 o 
  -6   0  14    16511.85    16285.81   1213.54 o 
  -4   0  14    10078.51    10623.43    231.02 o 
  -2   0  14    19984.55    20120.70    783.35 o 
   0   0  14     9458.62     9550.71    192.17 o 
   2   0  14    17764.56    17456.78    358.25 o 
   6   0  14     4351.31     4318.60    246.34 o 
  -9   1  14     3075.96     2787.95    156.20 o 
  -7   1  14     3066.27     3195.37    222.20 o 
  -5   1  14     1601.94     1520.99     84.42 o 
  -3   1  14     2733.79     2579.19     83.65 o 
  -1   1  14      339.20      364.03     39.56 o 
   1   1  14     4024.14     4082.24     80.27 o 
   3   1  14     1888.82     2009.97    148.24 o 
   5   1  14       12.57       16.71     63.95 o 
   7   1  14     1173.48     1165.58    163.50 o 
  -8   2  14      332.32      336.33     79.65 o 
  -6   2  14     2022.48     2044.19    107.82 o 
  -4   2  14     6156.68     6360.08    128.42 o 
  -2   2  14     2400.82     2282.20     75.33 o 
   0   2  14       60.28       91.49     26.26 o 
   2   2  14     5396.31     5612.80    152.34 o 
   4   2  14     2026.05     1961.28    156.23 o 
   6   2  14      847.25      905.43    135.16 o 
  -9   3  14     3207.94     3203.74    186.75 o 
  -7   3  14     3382.89     3388.00    197.29 o 
  -5   3  14     6813.23     6767.77    182.00 o 
  -3   3  14     5566.82     5428.44    114.65 o 
  -1   3  14     5535.89     5787.54    117.58 o 
   1   3  14    11069.47    10607.70    215.74 o 
   3   3  14    10442.60     9989.52    302.29 o 
   5   3  14     6883.18     6859.03    287.76 o 
   7   3  14     1272.79     1265.13    168.59 o 
 -10   4  14      459.61      327.00    122.08 o 
  -8   4  14      992.23     1158.74    119.91 o 
  -6   4  14      200.74      189.61     65.29 o 
  -4   4  14     3351.27     3035.48    135.91 o 
  -2   4  14     1080.11     1122.31     68.40 o 
   0   4  14     1642.12     1635.52     97.11 o 
   2   4  14     2445.91     2400.55    108.65 o 
   4   4  14     1846.33     1863.73    106.80 o 
   6   4  14     1223.91     1241.88    158.41 o 
  -9   5  14      651.97      642.38    147.51 o 
  -7   5  14      498.67      622.51     97.08 o 
  -5   5  14     2315.94     2236.41    102.33 o 
  -3   5  14     4587.27     4606.59    128.92 o 
  -1   5  14     3513.28     3754.06    141.77 o 
   1   5  14     6423.67     6485.21    181.30 o 
   3   5  14     3453.89     3442.23    194.02 o 
   5   5  14     2519.86     2391.47    186.75 o 
  -8   6  14     4213.56     4392.22    288.12 o 
  -6   6  14     8393.16     8407.92    192.32 o 
  -4   6  14     8367.97     8365.84    178.65 o 
  -2   6  14     7860.71     7701.83    204.59 o 
   0   6  14     6352.82     6299.51    180.60 o 
   2   6  14      759.91      784.93     80.41 o 
   4   6  14     6491.16     6831.42    283.40 o 
   6   6  14     3864.07     3934.19    247.07 o 
  -9   7  14      265.99      316.83    123.53 o 
  -7   7  14      146.49       90.11     93.01 o 
  -5   7  14      191.54      211.46    107.55 o 
  -3   7  14       68.22       70.49     74.12 o 
  -1   7  14      728.55      669.75    102.82 o 
   1   7  14      400.83      404.57     68.08 o 
   3   7  14      474.44      450.53    105.37 o 
   5   7  14      248.58      207.10     95.92 o 
  -8   8  14     2693.93     2441.61    202.74 o 
  -6   8  14     2947.50     3182.81    216.55 o 
  -4   8  14     5205.24     5366.45    255.79 o 
  -2   8  14     3420.33     3404.22    146.63 o 
   0   8  14      878.08      936.33     92.23 o 
   2   8  14     2004.39     1887.06    114.74 o 
   4   8  14      726.14      834.94    136.61 o 
  -7   9  14     2560.49     2613.10    213.64 o 
  -5   9  14     1523.92     1635.01    157.69 o 
  -3   9  14     2848.26     2925.57    212.91 o 
  -1   9  14     5722.95     5636.05    149.75 o 
   1   9  14     3136.68     3133.54    142.00 o 
   3   9  14     6105.60     6303.13    279.77 o 
   5   9  14     2568.88     2631.27    213.64 o 
  -4  10  14      580.01      677.55    105.00 o 
  -2  10  14      418.53      313.92    108.27 o 
   0  10  14      154.61       79.21     72.67 o 
   2  10  14        8.22       29.07     71.94 o 
   4  10  14       68.95       53.77     92.29 o 
  -5  11  14     1197.17     1187.38    160.59 o 
  -3  11  14     2432.02     2489.44    138.73 o 
  -1  11  14     2260.35     2429.32    111.87 o 
   1  11  14     2888.93     2885.87    145.02 o 
   3  11  14     2119.66     2527.36    216.55 o 
  -6  12  14      928.14     1070.38    159.14 o 
  -4  12  14     2359.11     1849.37    199.83 o 
  -2  12  14     1839.95     1752.00    189.66 o 
   0  12  14     1339.25     1378.18     96.53 o 
   2  12  14      888.05     1073.29    167.86 o 
  -3  13  14      295.87      214.34     73.66 o 
  -1  13  14      394.93      279.97     68.44 o 
   1  13  14      115.01      101.51     64.57 o 
   0  14  14     1103.83     1136.93    122.91 o 
  -9   1  15     3229.29     3218.32    169.54 o 
  -7   1  15     3605.31     3769.94    133.66 o 
  -5   1  15     9655.56     9467.52    292.53 o 
  -3   1  15     5780.74     5928.35    148.83 o 
  -1   1  15     7306.01     7826.05    198.86 o 
   1   1  15     4900.46     4768.20    102.60 o 
   3   1  15     5091.10     5194.23    228.90 o 
   5   1  15     4615.84     4786.57    249.97 o 
  -8   2  15     1978.05     1751.14    127.15 o 
  -6   2  15     3459.16     3561.91    125.62 o 
  -4   2  15     3543.21     3720.68    103.96 o 
  -2   2  15    14107.09    13605.63    299.45 o 
   0   2  15     6538.11     6617.70    119.13 o 
   2   2  15     2052.03     2055.83    101.40 o 
   4   2  15     1191.33     1180.11    132.25 o 
   6   2  15     1004.02     1235.34    158.41 o 
  -9   3  15      103.85      186.75    111.91 o 
  -7   3  15       15.04       37.06     79.21 o 
  -5   3  15      790.75      662.00     58.52 o 
  -3   3  15        5.05       20.35     69.76 o 
  -1   3  15      186.45      107.20     36.82 o 
   1   3  15       14.48       48.15     43.96 o 
   3   3  15       12.38       15.26     54.50 o 
   5   3  15       22.03       13.81     63.95 o 
  -8   4  15     1095.57      954.12    162.77 o 
  -6   4  15     1646.85     1705.95    123.90 o 
  -4   4  15     5833.58     5707.76    233.26 o 
  -2   4  15     7431.37     7183.47    156.88 o 
   0   4  15     6759.99     6736.71    185.46 o 
   2   4  15    15757.98    15995.76    280.71 o 
   4   4  15     4016.16     4089.70    222.36 o 
   6   4  15     2654.15     2546.98    207.10 o 
  -9   5  15     1402.87     1329.80    194.75 o 
  -7   5  15     2461.91     2284.47    138.97 o 
  -5   5  15     2657.16     2772.27    114.50 o 
  -3   5  15     7481.60     7330.75    164.97 o 
  -1   5  15     1839.98     1844.33    119.54 o 
   1   5  15     1602.80     1650.62    103.49 o 
   3   5  15     4857.42     5131.01    233.99 o 
   5   5  15     2702.22     2919.03    208.55 o 
  -6   6  15     1005.16     1116.37    112.15 o 
  -4   6  15        8.21       71.94     81.39 o 
  -2   6  15      607.69      608.85     81.75 o 
   0   6  15      291.56      296.19     63.62 o 
   2   6  15      791.48      977.93     94.20 o 
   4   6  15      103.04       85.51     51.19 o 
  -7   7  15     3721.82     3578.25    207.10 o 
  -5   7  15     6945.26     6765.44    208.70 o 
  -3   7  15     6197.90     5848.96    191.61 o 
  -1   7  15     3027.33     3150.66    141.29 o 
   1   7  15     2613.03     2687.79    130.98 o 
   5   7  15     2212.56     2241.05    197.65 o 
  -8   8  15     1333.28     1235.34    180.94 o 
  -6   8  15      288.14      283.85     80.35 o 
  -4   8  15     2482.07     2461.96    186.75 o 
  -2   8  15     3161.84     3115.53    159.87 o 
   0   8  15     5249.60     4899.38    173.40 o 
   2   8  15      480.86      525.38    114.81 o 
   4   8  15     2260.99     2525.18    202.01 o 
  -5   9  15       17.38       13.08     78.48 o 
  -3   9  15      487.22      464.34    115.54 o 
  -1   9  15      762.51      764.46    133.71 o 
   1   9  15      123.55      101.93     57.95 o 
   3   9  15      930.04      896.71    138.07 o 
  -4  10  15     3593.14     3471.87    233.99 o 
  -2  10  15     5642.92     5685.20    198.79 o 
   0  10  15     3716.62     3813.97    163.24 o 
   2  10  15     3074.86     3159.27    152.00 o 
  -5  11  15      373.14      498.50    123.53 o 
  -1  11  15      559.27      457.80    129.35 o 
   3  11  15     1269.49     1337.10    117.49 o 
  -4  12  15      276.89      234.17     79.84 o 
  -2  12  15      595.94      594.19    112.63 o 
   0  12  15      851.59      811.31    103.70 o 
  -1  13  15     1895.55     1753.86    192.20 o 
  -8   0  16    12255.26    11117.32    416.38 o 
  -6   0  16     4364.06     4455.41    236.53 o 
  -4   0  16     4311.88     4320.97    160.35 o 
  -2   0  16     8949.05     8661.83    348.07 o 
   0   0  16       50.64       58.99     41.67 o 
   2   0  16     5377.66     5748.29    185.30 o 
   6   0  16     3202.01     3524.35    240.53 o 
  -9   1  16      161.77      269.59    121.35 o 
  -7   1  16      833.48      899.60     72.93 o 
  -5   1  16      190.25      165.25     43.10 o 
  -3   1  16     2187.77     2126.36     81.77 o 
  -1   1  16     1610.05     1737.64     71.95 o 
   1   1  16      378.25      377.84     42.39 o 
   3   1  16      611.85      625.66    106.82 o 
   5   1  16      434.82      494.86    111.91 o 
  -6   2  16     2151.85     2137.00    119.01 o 
  -4   2  16     1339.76     1470.77     73.49 o 
  -2   2  16      351.23      312.47     98.10 o 
   0   2  16     6020.58     6399.95    144.04 o 
   2   2  16     2022.18     1849.15    105.84 o 
   4   2  16      852.35     1027.51    132.98 o 
   6   2  16     1473.90     1454.79    169.31 o 
  -9   3  16     2363.39     2306.10    150.80 o 
  -7   3  16     1222.38     1310.07     94.73 o 
  -5   3  16     4298.78     4267.79    171.10 o 
  -3   3  16     6094.40     5981.18    152.23 o 
  -1   3  16     6273.08     6479.92    161.29 o 
   1   3  16     4146.27     4163.69    151.02 o 
   5   3  16     2443.39     2611.65    198.38 o 
  -6   4  16      674.07      586.42    136.61 o 
  -4   4  16      784.49      775.89     97.48 o 
  -2   4  16       24.79       52.84     48.02 o 
   0   4  16       89.01      124.77     54.99 o 
   4   4  16      770.71      864.74    127.89 o 
  -7   5  16     2186.78     1971.98    156.96 o 
  -5   5  16     4084.42     3820.76    164.42 o 
  -3   5  16      155.93      204.92     94.47 o 
  -1   5  16     6122.98     6225.06    402.57 o 
   1   5  16     1434.18     1417.27    103.91 o 
   5   5  16     2282.67     2163.29    191.84 o 
  -8   6  16     2484.64     2694.49    220.91 o 
  -6   6  16     2424.73     2444.70    142.06 o 
  -4   6  16     2026.84     1922.06    123.06 o 
  -2   6  16     4641.91     4763.83    215.46 o 
   0   6  16     6106.94     5975.39    448.72 o 
   2   6  16     2406.90     2351.51    132.62 o 
  -7   7  16       68.39       99.55     99.55 o 
  -5   7  16      285.96      320.46    108.27 o 
  -3   7  16       48.57        6.66     51.50 o 
  -1   7  16       64.78       59.28     53.93 o 
   1   7  16      110.31      126.44     82.11 o 
  -4   8  16     2433.61     2449.60    192.57 o 
  -2   8  16     4232.32     4040.35    168.99 o 
   0   8  16      965.57      935.16    156.60 o 
   2   8  16     2031.43     1886.38    209.28 o 
  -3   9  16     6687.25     6466.02    314.65 o 
  -1   9  16     1045.51     1207.43    111.37 o 
   1   9  16      839.40      847.01     98.28 o 
   3   9  16     2333.57     2445.24    206.37 o 
  -6  10  16       48.62       50.87     90.83 o 
  -4  10  16        3.48        0.00     90.83 o 
  -2  10  16        6.35       49.41     83.57 o 
   0  10  16       43.83        0.00     52.89 o 
   2  10  16       59.19      130.80     90.11 o 
  -5  11  16      896.40     1111.80    167.13 o 
  -3  11  16     3491.00     3069.45    238.35 o 
  -1  11  16     2539.14     2177.85    179.49 o 
   1  11  16     2550.29     2635.75    150.38 o 
   0  12  16     1110.26     1205.16    122.73 o 
  -7   1  17     3255.01     3364.02    134.04 o 
  -5   1  17     3580.75     3330.83    107.13 o 
  -3   1  17     3683.94     3835.70    108.50 o 
  -1   1  17    11241.09    11131.23    267.88 o 
   1   1  17     3145.54     3159.70    133.28 o 
   5   1  17     2714.13     2632.72    206.37 o 
  -8   2  17     3145.83     2857.54    162.88 o 
  -6   2  17     2031.89     1982.85    106.14 o 
  -4   2  17     1641.83     1680.04    135.52 o 
  -2   2  17     1473.28     1315.39     80.67 o 
   0   2  17     3978.97     4157.32    316.83 o 
   2   2  17     3594.77     3452.90    142.59 o 
  -5   3  17       58.25        2.18     84.29 o 
  -3   3  17        3.48        7.51     55.02 o 
  -1   3  17      725.04      866.02     92.88 o 
   1   3  17        2.57        0.00     49.41 o 
   5   3  17        4.80        0.00     70.49 o 
  -8   4  17     2951.60     3027.62    168.27 o 
  -6   4  17     2420.15     2597.98    147.21 o 
  -4   4  17     2720.46     2502.46    136.39 o 
  -2   4  17     7138.20     7012.31    208.61 o 
   0   4  17     6351.83     6465.09    436.37 o 
   2   4  17     3930.21     3775.68    155.38 o 
  -7   5  17      728.57      735.37    107.76 o 
  -5   5  17     1674.22     1733.16    100.82 o 
  -3   5  17     5662.58     5100.96    195.47 o 
  -1   5  17     3816.55     3865.39    160.01 o 
   1   5  17     3822.50     3948.49    158.73 o 
   3   5  17     2304.91     2414.72    191.11 o 
  -4   6  17      250.40      381.50    114.81 o 
  -2   6  17      100.10       73.85     58.15 o 
   0   6  17      293.76      374.16     75.94 o 
   2   6  17       35.39       94.47     72.67 o 
  -7   7  17     2700.49     2733.47    159.29 o 
  -3   7  17     4319.04     4371.32    224.90 o 
  -1   7  17     5943.80     6143.54    203.16 o 
   1   7  17     1883.70     1915.07    121.50 o 
   3   7  17     2169.90     2188.73    191.84 o 
  -4   8  17      917.94      999.90    157.69 o 
  -2   8  17     1718.99     1610.51    120.74 o 
   0   8  17      840.23      810.53     98.81 o 
   2   8  17      724.75      874.91    144.61 o 
  -1   9  17       37.09       73.55     60.01 o 
   1   9  17      805.76      788.91     98.79 o 
  -2  10  17     2387.83     2495.89    174.40 o 
   0  10  17     1793.22     1681.24    123.40 o 
  -3  11  17     1580.99     1635.77    131.67 o 
  -1  11  17      295.46      236.89    111.91 o 
  -8   0  18     4527.75     4430.50    287.03 o 
  -6   0  18     3156.86     2677.05    218.00 o 
  -4   0  18     6275.85     6078.66    198.21 o 
  -2   0  18     8944.85     8551.47    350.62 o 
   0   0  18     9121.81     9985.73    230.70 o 
  -7   1  18     1858.83     1742.00    135.85 o 
  -5   1  18       46.03       54.29     66.01 o 
  -3   1  18      742.58      709.18    145.33 o 
  -1   1  18      810.17      765.84     96.32 o 
  -6   2  18     1879.80     1858.27    162.41 o 
  -4   2  18     2716.67     2457.79    139.50 o 
  -2   2  18     1953.73     1885.41     95.13 o 
   0   2  18     2160.52     2324.64    147.88 o 
  -7   3  18     3333.00     3165.67    169.05 o 
  -5   3  18     3680.59     3247.35    163.39 o 
  -3   3  18     2299.55     2547.82    112.09 o 
  -1   3  18     5584.12     5339.66    184.70 o 
   1   3  18     5195.92     5624.52    185.97 o 
   3   3  18     2632.41     2772.24    199.83 o 
  -6   4  18     1242.16     1137.84    128.67 o 
  -4   4  18     1054.56     1045.39    114.50 o 
  -2   4  18     2985.73     3039.51    352.43 o 
   0   4  18      635.12      621.60    178.03 o 
   2   4  18     1940.97     1897.33    171.49 o 
  -7   5  18      795.98      848.70    117.22 o 
  -5   5  18      677.33      436.00    125.71 o 
  -3   5  18     1503.05     1495.05    115.58 o 
  -1   5  18     4296.71     4310.22    173.92 o 
   1   5  18     1112.67     1173.06    102.51 o 
   3   5  18     1557.30     1581.96    170.77 o 
  -6   6  18     4520.28     4166.00    265.23 o 
  -4   6  18     6152.75     5722.50    207.33 o 
  -2   6  18     3228.69     3400.53    228.54 o 
   0   6  18     2552.22     2286.55    275.04 o 
   2   6  18     1188.20     1281.12    156.96 o 
  -5   7  18      367.38      432.48     88.75 o 
  -1   7  18       92.74      245.61     97.37 o 
   1   7  18      189.38       89.14     61.77 o 
  -4   8  18      601.42      595.14    139.52 o 
  -2   8  18     1600.23     1427.57    119.47 o 
   0   8  18     1130.97     1155.15    115.72 o 
  -1   9  18     1552.57     1783.25    187.48 o 
  -5   1  19     1461.97     1464.38    129.62 o 
  -3   1  19     3175.00     3333.75    192.12 o 
  -1   1  19     2600.57     2599.93    111.14 o 
   1   1  19     2027.91     2292.92    137.34 o 
  -6   2  19      587.57      581.99    105.77 o 
  -4   2  19     1661.36     1502.09    192.93 o 
  -2   2  19     2675.11     2620.86    112.32 o 
   0   2  19     2391.39     2481.76    132.38 o 
   2   2  19     1722.65     1810.26    120.15 o 
  -5   3  19      176.79      118.79     74.08 o 
  -3   3  19       43.61       86.06     81.02 o 
  -1   3  19      613.25      478.95    102.46 o 
   1   3  19        4.38        0.00     55.23 o 
  -6   4  19     2863.64     2621.82    223.81 o 
  -4   4  19     2060.40     2070.92    145.33 o 
  -2   4  19     1310.34     1446.07    164.23 o 
   0   4  19     4616.91     4569.81    215.09 o 
   2   4  19     2183.20     2324.99    176.22 o 
  -5   5  19     3371.60     3487.38    172.11 o 
  -1   5  19     2394.93     2503.43    142.33 o 
   1   5  19     3175.88     2856.59    148.24 o 
  -2   6  19      422.56      469.67    139.16 o 
   0   6  19      102.55       95.92     79.21 o 
  -1   7  19     2306.95     2108.23    138.47 o 
  -2   8  19      751.80      872.27    110.60 o 
  -4   0  20     3481.69     3515.63    239.07 o 
  -2   0  20     3026.33     3210.43    222.36 o 
  -5   1  20      713.28      674.34    112.53 o 
  -3   1  20     1054.38      839.11    134.07 o 
  -4   2  20     1033.32      973.04    147.15 o 
  -2   2  20     1331.66     1267.49    116.50 o 
   0   2  20     1641.69     1470.78    164.95 o 
  -5   3  20     3165.94     3110.28    135.51 o 
  -3   3  20     2870.45     2823.84    220.18 o 
  -1   3  20     4225.19     4212.12    275.41 o 
  -4   4  20      214.50      208.49     77.75 o 
  -2   4  20      167.45      226.33     72.09 o 
   0   4  20      371.60      340.08    118.45 o 
  -3   5  20     1516.93     1502.91    123.72 o 
                                                 
